# Supplementary material for: Behavioral and sociodemographic predictors of anxiety and depression in patients under epidemiological surveillance for COVID-19 in Ecuador
Source: PLoS One. 2020 Sep 30;15(9):e0240008. doi: 10.1371/journal.pone.0240008 (PMC7526886; doi:10.1371/journal.pone.0240008)
Supplement: S1 Dataset — Minimal information to replicate the study findings. (XLSX) [file pone.0240008.s001.xlsx]

## Sheet: S1_dataset
date	gender	age	education	employment	region	localization	schedule	exercise	socialcontact	timeinfo	GAD1	GAD2	GAD3	GAD4	GAD5	GAD6	GAD7	PHQ1	PHQ2	PHQ3	PHQ4	PHQ5	PHQ6	PHQ7	PHQ8	PHQ9
2020-04-07	Female	36-53	<12years	Employement	Sierra	Urban	Yes	Yes	4 to 8	1h	1	1	0	2	3	3	0	0	0	0	0	0	0	0	0	0
2020-04-06	Female	18-35	>12years	Employement	Coastal	Urban	Yes	No	>9	1h	3	1	2	1	1	1	1	0	0	1	1	0	0	0	0	0
2020-04-04	Female	18-35	>12years	Unemployement	Sierra	Rural	Yes	Yes	4 to 8	1h	1	1	3	1	1	3	2	0	0	1	1	0	0	0	0	0
2020-03-22	Male	18-35	<12years	Employement	Coastal	Rural	No	No	<3	1h	0	3	3	2	3	0	3	0	1	0	1	0	0	0	0	0
2020-04-06	Male	older than 53	<12years	Employement	Amazon	Urban	Yes	No	>9	Avoid	2	3	3	1	1	0	3	0	0	1	0	1	0	1	0	0
2020-04-16	Male	18-35	>12years	Employement	Sierra	Urban	Yes	Yes	<3	1h	3	3	3	1	3	1	0	0	1	1	0	0	1	0	0	0
2020-04-08	Female	18-35	>12years	Employement	Sierra	Rural	Yes	Yes	4 to 8	1h	3	1	3	3	1	3	3	0	1	1	0	0	1	0	0	0
2020-04-01	Female	older than 53	>12years	Employement	Sierra	Urban	No	No	>9	1h	3	2	3	2	2	1	1	0	0	0	1	0	0	0	3	0
2020-03-22	Male	36-53	>12years	Employement	Coastal	Urban	Yes	No	>9	1h	3	2	2	2	3	2	1	0	0	1	0	2	0	1	0	0
2020-04-04	Male	18-35	>12years	Unemployement	Sierra	Urban	Yes	No	4 to 8	1h	2	0	2	2	2	1	1	1	1	0	1	0	1	1	0	0
2020-04-09	Female	36-53	>12years	Employement	Coastal	Urban	Yes	No	>9	Avoid	1	1	1	2	1	1	3	1	1	1	1	1	0	0	0	0
2020-04-16	Female	18-35	>12years	Studying	Coastal	Urban	No	No	4 to 8	1h	3	1	1	1	0	1	3	2	1	2	0	0	0	0	0	0
2020-04-01	Female	18-35	>12years	Unemployement	Sierra	Urban	Yes	No	4 to 8	1h	2	1	3	1	1	1	2	1	1	1	1	1	0	0	0	0
2020-04-07	Female	36-53	<12years	Unemployement	Sierra	Urban	No	No	>9	Avoid	0	0	3	3	0	3	2	0	0	1	1	3	0	0	0	0
2020-04-08	Male	18-35	>12years	Employement	Coastal	Rural	No	No	4 to 8	Avoid	3	3	1	1	1	1	1	1	1	0	1	0	0	1	1	0
2020-04-06	Female	18-35	<12years	Other	Sierra	Urban	No	No	4 to 8	Avoid	3	1	2	3	0	3	0	2	1	1	1	0	0	0	0	0
2020-04-16	Female	36-53	>12years	Employement	Sierra	Rural	Yes	No	4 to 8	Avoid	3	2	2	1	1	1	2	1	1	1	1	1	0	0	0	0
2020-03-22	Female	36-53	>12years	Employement	Coastal	Urban	Yes	No	4 to 8	1h	3	0	3	3	3	0	1	1	1	1	1	0	0	1	0	0
2020-04-03	Male	18-35	>12years	Employement	Amazon	Rural	Yes	Yes	4 to 8	1h	3	3	0	1	1	0	2	1	1	1	1	0	0	1	0	1
2020-04-07	Male	36-53	>12years	Employement	Sierra	Urban	Yes	Yes	4 to 8	Avoid	3	1	2	1	1	1	1	1	1	1	1	0	1	0	1	0
2020-04-02	Female	older than 53	<12years	Unemployement	Sierra	Rural	Yes	No	<3	1h	1	3	0	3	3	0	1	0	1	3	1	0	0	0	1	0
2020-04-07	Female	18-35	>12years	Employement	Sierra	Rural	Yes	Yes	4 to 8	1h	1	3	3	2	0	1	1	1	0	1	1	3	0	0	0	0
2020-04-06	Male	36-53	>12years	Employement	Coastal	Rural	Yes	Yes	>9	1h	2	1	2	1	1	2	3	1	1	1	1	1	1	0	0	0
2020-04-14	Female	36-53	<12years	Unemployement	Coastal	Urban	No	No	NA	1h	3	1	3	1	0	1	3	0	1	1	1	1	1	0	1	0
2020-04-02	Male	36-53	>12years	Employement	Amazon	Urban	Yes	Yes	>9	1h	3	2	2	2	2	1	1	1	1	1	1	0	0	1	1	0
2020-04-02	Female	36-53	>12years	Employement	Coastal	Urban	Yes	Yes	>9	Avoid	3	2	2	1	1	1	3	0	1	3	1	0	0	1	0	0
2020-04-17	Female	36-53	>12years	Employement	Coastal	Urban	No	No	>9	Avoid	2	2	3	3	2	0	1	1	1	1	1	1	0	1	0	0
2020-04-13	Male	36-53	<12years	Employement	Sierra	Rural	Yes	Yes	NA	1h	2	3	3	3	3	2	3	0	2	1	2	0	1	0	0	0
2020-03-31	Female	18-35	<12years	Unemployement	Sierra	Urban	Yes	No	4 to 8	1h	0	3	1	1	1	1	3	1	0	1	1	1	1	1	1	0
2020-04-02	Male	18-35	>12years	Employement	Sierra	Urban	No	No	>9	1h	2	1	2	1	1	0	3	1	1	1	1	1	1	1	0	0
2020-04-06	Male	18-35	>12years	Employement	Coastal	Urban	No	Yes	<3	1h	1	0	2	2	3	1	1	1	1	1	0	1	1	1	1	0
2020-04-03	Female	18-35	<12years	Unemployement	Coastal	Urban	Yes	No	>9	1h	2	0	3	2	2	0	2	2	1	1	1	2	0	0	0	0
2020-04-02	Female	18-35	>12years	Studying	Coastal	Urban	No	No	4 to 8	1h	3	3	1	1	2	1	1	1	1	1	1	1	1	1	0	0
2020-04-16	Female	36-53	>12years	Unemployement	Coastal	Urban	Yes	No	>9	1h	3	1	2	2	1	1	2	1	1	1	2	1	0	0	1	0
2020-04-06	Female	36-53	>12years	Employement	Coastal	Urban	No	No	4 to 8	Avoid	1	3	2	3	1	0	3	2	1	1	1	0	0	1	1	0
2020-04-03	Female	18-35	>12years	Employement	Sierra	Urban	Yes	No	4 to 8	1h	3	3	3	2	1	1	3	1	1	0	1	1	1	1	1	0
2020-04-08	Female	18-35	>12years	Employement	Coastal	Urban	No	No	4 to 8	1h	1	3	3	3	3	1	3	2	1	1	1	0	1	1	0	0
2020-04-06	Female	18-35	>12years	Employement	Coastal	Urban	Yes	No	>9	1h	3	3	3	3	3	3	3	0	0	1	1	1	2	1	1	0
2020-03-23	Female	18-35	>12years	Employement	Coastal	Urban	No	No	<3	1h	1	0	3	3	0	0	3	0	0	3	0	2	1	1	1	0
2020-04-03	Male	older than 53	<12years	Employement	Sierra	Urban	Yes	Yes	>9	1h	1	0	3	3	0	0	3	1	3	3	1	0	0	0	0	0
2020-04-06	Male	18-35	>12years	Studying	Sierra	Urban	No	No	4 to 8	1h	1	2	2	1	0	1	3	1	1	2	1	1	0	1	0	1
2020-04-16	Female	18-35	<12years	Employement	Sierra	Urban	Yes	No	NA	1h	1	1	3	1	1	2	1	2	0	1	1	0	2	1	1	0
2020-03-31	Male	18-35	<12years	Employement	Coastal	Rural	Yes	No	<3	Avoid	2	2	1	2	1	1	2	1	1	2	1	1	1	0	0	1
2020-03-31	Female	18-35	>12years	Employement	Coastal	Urban	No	No	4 to 8	1h	3	1	2	1	1	1	3	1	1	2	1	1	0	1	1	0
2020-04-02	Female	18-35	>12years	Employement	Coastal	Urban	No	No	4 to 8	1h	3	1	1	1	3	1	2	2	1	1	0	3	0	1	0	0
2020-04-06	Male	36-53	>12years	Employement	Coastal	Rural	No	Yes	>9	1h	3	0	1	3	0	3	3	2	2	2	1	1	0	0	0	0
2020-04-09	Female	18-35	<12years	Employement	Sierra	Urban	No	No	<3	1h	2	1	2	2	2	3	2	2	1	1	1	3	0	0	0	0
2020-04-09	Male	older than 53	>12years	Employement	Coastal	Rural	No	No	4 to 8	1h	3	3	3	2	1	1	3	0	1	1	2	1	1	1	1	0
2020-04-01	Female	36-53	>12years	Employement	Coastal	Urban	Yes	Yes	4 to 8	1h	3	1	3	3	3	3	1	1	1	3	1	1	0	0	1	0
2020-04-02	Female	36-53	>12years	Employement	Coastal	Urban	Yes	No	4 to 8	1h	3	3	3	2	2	2	3	1	1	2	1	1	0	1	1	0
2020-04-06	Male	18-35	>12years	Employement	Sierra	Urban	Yes	Yes	>9	1h	3	1	1	1	1	1	2	1	1	1	1	1	1	1	1	1
2020-04-06	Male	18-35	>12years	Studying	Sierra	Urban	No	Yes	<3	1h	1	1	3	1	1	1	2	0	1	1	1	1	3	1	1	0
2020-04-08	Male	older than 53	>12years	Employement	Coastal	Urban	Yes	No	<3	1h	2	2	2	0	2	0	2	3	0	0	3	0	0	0	3	0
2020-04-02	Female	18-35	>12years	Employement	Coastal	Urban	Yes	No	4 to 8	1h	3	1	2	1	0	1	3	1	1	2	2	2	0	1	0	0
2020-04-03	Female	18-35	>12years	Employement	Coastal	Urban	No	Yes	4 to 8	1h	3	0	3	1	1	1	2	1	1	3	1	1	0	1	1	0
2020-04-09	Male	36-53	>12years	Employement	Amazon	Urban	No	No	<3	1h	3	1	1	1	1	1	3	1	1	1	1	2	1	1	1	0
2020-03-22	Female	36-53	>12years	Employement	Coastal	Urban	Yes	No	>9	1h	2	1	2	3	1	0	3	2	1	1	1	1	0	2	1	0
2020-04-09	Female	18-35	>12years	Employement	Sierra	Urban	Yes	No	>9	1h	1	2	2	3	1	3	3	1	1	1	2	1	2	1	0	0
2020-04-02	Male	18-35	>12years	Employement	Coastal	Urban	No	No	NA	1h	3	1	1	3	3	3	3	0	1	0	3	0	1	0	1	3
2020-04-07	Female	18-35	>12years	Employement	Coastal	Rural	No	Yes	>9	1h	3	1	3	2	3	3	3	2	1	1	2	1	0	1	0	1
2020-04-09	Female	18-35	>12years	Employement	Amazon	Urban	No	No	<3	1h	2	3	3	3	2	2	3	1	1	1	1	2	2	1	0	0
2020-04-13	Female	18-35	>12years	Employement	Coastal	Rural	No	No	4 to 8	Avoid	3	3	2	2	2	3	3	1	1	2	2	1	1	1	0	0
2020-04-13	Female	36-53	>12years	Employement	Coastal	Urban	No	No	4 to 8	1h	3	3	3	3	3	1	3	1	3	2	0	0	0	3	0	0
2020-04-03	Female	36-53	>12years	Employement	Coastal	Rural	Yes	No	>9	1h	1	1	2	1	2	1	2	2	1	1	3	0	1	1	1	0
2020-04-06	Male	18-35	<12years	Unemployement	Coastal	Rural	Yes	Yes	<3	Avoid	1	3	1	1	1	1	2	2	2	1	1	1	1	2	0	0
2020-04-14	Female	18-35	>12years	Employement	Sierra	Urban	No	No	4 to 8	1h	2	0	1	2	2	2	1	1	1	2	2	1	1	1	1	0
2020-04-02	Female	18-35	>12years	Employement	Coastal	Urban	No	No	>9	1h	2	2	1	3	1	1	1	1	1	3	1	1	1	1	1	0
2020-04-07	Female	18-35	>12years	Employement	Coastal	Urban	Yes	No	>9	1h	1	1	3	3	1	0	3	0	3	3	0	0	1	3	0	0
2020-04-09	Female	36-53	>12years	Employement	Sierra	Urban	No	Yes	<3	1h	3	1	2	2	2	1	1	0	2	2	1	1	0	2	2	0
2020-04-02	Male	36-53	>12years	Employement	Coastal	Urban	Yes	No	<3	Avoid	0	3	2	2	2	2	2	2	0	2	2	0	0	2	2	0
2020-04-11	Male	18-35	<12years	Employement	Coastal	Urban	No	Yes	>9	1h	3	3	3	0	3	0	1	2	0	1	1	2	3	0	1	0
2020-04-15	Female	18-35	>12years	Studying	Coastal	Rural	Yes	Yes	>9	1h	1	3	2	1	2	1	3	1	1	2	0	2	0	2	2	0
2020-04-07	Male	older than 53	>12years	Other	Sierra	Urban	Yes	Yes	4 to 8	1h	2	2	2	2	2	2	2	2	2	2	2	2	0	0	0	0
2020-04-06	Female	36-53	>12years	Employement	Coastal	Urban	No	No	>9	1h	3	3	3	2	2	3	3	1	2	2	3	1	0	0	1	0
2020-04-04	Male	18-35	>12years	Employement	Coastal	Urban	Yes	No	>9	1h	3	3	3	3	3	3	3	3	3	1	3	0	0	0	0	0
2020-04-06	Male	18-35	<12years	Employement	Coastal	Rural	No	No	4 to 8	1h	3	3	3	3	3	3	3	1	1	1	3	0	1	1	2	0
2020-03-22	Female	36-53	>12years	Employement	Coastal	Urban	No	No	4 to 8	1h	2	2	0	2	0	2	2	2	2	3	2	0	0	2	0	0
2020-04-01	Male	18-35	<12years	Unemployement	Sierra	Rural	No	No	<3	1h	2	0	2	2	2	0	2	0	2	2	2	1	2	2	0	0
2020-04-13	Female	18-35	>12years	Employement	Coastal	Urban	No	No	4 to 8	1h	1	3	1	2	1	1	1	3	1	1	1	3	1	1	0	0
2020-04-02	Female	18-35	>12years	Studying	Coastal	Urban	No	Yes	<3	1h	3	1	1	1	1	3	1	1	1	3	1	3	0	1	1	0
2020-04-15	Male	36-53	>12years	Employement	Coastal	Urban	Yes	No	>9	1h	3	0	0	3	1	1	3	3	3	3	1	1	0	0	0	0
2020-04-17	Female	18-35	>12years	Employement	Coastal	Urban	No	No	>9	1h	2	1	2	3	1	1	1	1	1	3	1	2	1	1	1	0
2020-04-01	Female	18-35	>12years	Employement	Coastal	Urban	Yes	No	4 to 8	1h	1	1	3	3	1	0	3	1	1	3	1	2	1	2	0	0
2020-04-04	Female	18-35	>12years	Employement	Sierra	Urban	No	Yes	>9	1h	3	1	1	3	0	2	3	3	1	3	1	1	1	1	0	0
2020-04-07	Male	18-35	>12years	Employement	Coastal	Urban	Yes	No	>9	1h	3	0	3	1	2	1	3	2	3	0	1	1	1	1	1	1
2020-04-09	Male	18-35	<12years	Employement	Coastal	Urban	Yes	No	<3	1h	1	2	1	1	2	3	3	1	1	3	2	1	0	2	1	0
2020-04-01	Female	18-35	>12years	Employement	Coastal	Urban	No	No	4 to 8	Avoid	2	1	2	3	3	0	3	1	1	2	3	1	0	2	1	0
2020-04-02	Male	36-53	<12years	Other	Sierra	Urban	Yes	No	<3	Avoid	2	2	2	2	2	2	2	2	2	1	1	1	1	1	1	1
2020-04-03	Female	18-35	>12years	Employement	Sierra	Urban	No	No	<3	1h	1	3	1	3	3	1	3	2	1	3	1	1	1	1	1	0
2020-04-06	Male	18-35	>12years	Employement	Coastal	Urban	Yes	No	4 to 8	1h	1	3	3	3	3	1	3	2	1	2	2	2	0	0	2	0
2020-04-01	Female	18-35	>12years	Employement	Coastal	Urban	Yes	No	<3	1h	3	3	2	3	3	1	3	3	2	3	0	0	0	1	2	0
2020-04-07	Female	older than 53	>12years	Employement	Coastal	Urban	Yes	No	>9	Avoid	2	1	2	2	2	0	1	2	1	1	1	2	2	1	2	0
2020-04-01	Male	18-35	>12years	Unemployement	Coastal	Urban	No	No	>9	Avoid	1	1	1	3	3	1	1	3	1	3	1	1	1	1	1	0
2020-04-03	Female	18-35	>12years	Employement	Coastal	Urban	Yes	No	4 to 8	1h	1	1	3	2	1	0	3	1	1	3	2	2	0	2	1	0
2020-04-04	Female	18-35	>12years	Employement	Sierra	Urban	Yes	Yes	4 to 8	1h	1	1	3	0	0	3	3	1	3	1	1	2	1	3	0	0
2020-04-13	Female	36-53	>12years	Employement	Coastal	Urban	No	No	4 to 8	1h	1	1	1	1	2	3	2	2	1	2	2	2	1	1	1	0
2020-03-22	Female	36-53	>12years	Employement	Coastal	Urban	Yes	Yes	>9	1h	1	2	2	3	1	0	3	1	2	2	1	1	3	1	1	0
2020-04-02	Female	18-35	>12years	Employement	Amazon	Urban	No	Yes	4 to 8	1h	2	1	2	3	1	0	3	1	3	3	1	2	0	1	1	0
2020-04-03	Female	36-53	>12years	Employement	Sierra	Urban	No	No	4 to 8	Avoid	1	1	2	3	2	1	3	2	1	2	2	1	1	2	1	0
2020-04-06	Female	36-53	<12years	Employement	Coastal	Rural	Yes	No	4 to 8	Avoid	2	2	1	1	1	3	3	2	2	2	2	1	1	1	1	0
2020-04-17	Female	18-35	>12years	Studying	Coastal	Urban	No	No	4 to 8	Avoid	3	3	0	3	3	1	1	3	0	3	3	1	1	0	1	0
2020-04-03	Female	36-53	>12years	Employement	Sierra	Urban	No	No	4 to 8	1h	1	3	1	1	3	3	3	3	2	3	2	1	1	0	0	0
2020-04-06	Female	older than 53	>12years	Employement	Coastal	Urban	No	No	4 to 8	1h	3	2	0	2	0	0	3	3	1	1	3	3	0	1	1	0
2020-04-15	Male	18-35	>12years	Unemployement	Coastal	Urban	Yes	No	<3	1h	1	0	3	2	0	3	1	3	1	3	3	2	1	0	0	0
2020-03-31	Female	36-53	>12years	Employement	Coastal	Urban	No	No	4 to 8	1h	2	2	2	1	1	1	3	1	1	1	1	3	3	3	0	0
2020-04-18	Female	18-35	>12years	Employement	Coastal	Rural	No	No	4 to 8	1h	3	1	1	2	1	3	1	1	1	3	3	3	1	0	1	0
2020-04-03	Female	18-35	>12years	Employement	Coastal	Urban	Yes	No	<3	1h	3	1	2	1	1	3	2	1	1	3	3	1	0	1	3	0
2020-04-08	Male	18-35	>12years	Employement	Coastal	Urban	No	Yes	<3	Avoid	2	2	3	1	1	1	3	1	2	3	2	2	1	1	1	0
2020-04-05	Female	18-35	>12years	Employement	Coastal	Urban	Yes	No	4 to 8	Avoid	2	1	2	2	2	2	3	1	1	3	3	2	1	1	1	0
2020-04-13	Female	36-53	<12years	Other	Sierra	Urban	No	No	>9	Avoid	1	1	3	1	2	3	3	1	2	2	1	3	0	3	1	0
2020-04-09	Female	18-35	<12years	Studying	Coastal	Urban	No	No	4 to 8	Avoid	2	3	3	3	3	3	3	0	3	0	0	1	3	3	0	3
2020-04-14	Male	18-35	<12years	Employement	Coastal	Urban	Yes	No	>9	1h	3	3	3	3	3	3	3	3	3	0	3	1	1	0	1	1
2020-04-15	Female	older than 53	<12years	Other	Coastal	Rural	No	Yes	>9	1h	2	3	2	0	3	0	1	0	1	3	2	2	2	2	0	2
2020-03-22	Female	36-53	<12years	Unemployement	Coastal	Urban	Yes	No	<3	1h	0	3	0	3	3	0	3	0	1	1	3	3	3	3	0	0
2020-04-06	Male	older than 53	<12years	Employement	Coastal	Urban	Yes	Yes	<3	1h	3	2	2	1	0	1	3	2	2	2	2	2	0	2	2	0
2020-04-13	Female	18-35	>12years	Employement	Sierra	Rural	Yes	No	4 to 8	Avoid	1	1	3	3	1	2	2	1	1	3	2	3	1	2	1	0
2020-04-01	Female	18-35	>12years	Employement	Coastal	Urban	No	No	>9	Avoid	3	0	3	3	2	2	3	1	1	3	3	3	0	3	0	0
2020-04-04	Female	18-35	>12years	Unemployement	Sierra	Urban	Yes	Yes	4 to 8	Avoid	2	2	2	3	1	3	3	1	1	3	1	3	3	0	1	1
2020-04-01	Male	18-35	>12years	Employement	Coastal	Urban	No	No	<3	1h	3	2	3	3	3	0	3	0	0	3	3	3	1	3	1	0
2020-04-01	Male	18-35	<12years	Studying	Sierra	Rural	Yes	Yes	4 to 8	1h	3	3	3	3	3	1	3	3	3	2	0	2	0	3	1	0
2020-04-07	Female	36-53	<12years	Unemployement	Coastal	Rural	No	No	4 to 8	Avoid	3	3	3	3	3	3	3	0	3	3	1	3	0	3	1	0
2020-04-06	Female	older than 53	>12years	Employement	Coastal	Urban	Yes	No	NA	1h	0	0	3	3	2	0	3	1	2	2	3	3	3	0	1	0
2020-03-22	Male	18-35	>12years	Employement	Coastal	Urban	No	No	4 to 8	Avoid	2	2	2	2	0	1	3	2	3	3	2	2	1	0	2	0
2020-04-06	Female	36-53	>12years	Employement	Coastal	Urban	Yes	No	4 to 8	1h	3	1	3	1	1	1	2	1	2	2	2	2	2	2	2	0
2020-04-13	Female	36-53	>12years	Employement	Coastal	Urban	No	No	4 to 8	Avoid	2	2	2	2	1	1	2	3	2	1	2	2	0	2	1	2
2020-04-15	Female	18-35	<12years	Unemployement	Coastal	Urban	Yes	No	4 to 8	1h	3	2	1	2	1	1	3	2	2	2	2	2	2	1	2	0
2020-04-01	Female	36-53	>12years	Employement	Coastal	Urban	No	No	>9	1h	3	3	1	2	2	0	3	3	3	0	3	3	3	0	0	0
2020-04-06	Female	older than 53	<12years	Other	Coastal	Urban	Yes	No	4 to 8	1h	3	1	3	3	0	3	1	3	2	1	1	3	2	1	1	1
2020-04-01	Male	36-53	<12years	Employement	Sierra	Urban	No	No	>9	1h	1	2	3	3	2	2	3	2	2	3	2	2	2	2	0	0
2020-04-09	Male	36-53	>12years	Employement	Coastal	Urban	Yes	No	4 to 8	1h	3	2	3	3	3	1	3	2	2	3	3	1	1	1	1	1
2020-03-22	Male	36-53	>12years	Other	Coastal	Urban	Yes	No	4 to 8	1h	2	1	2	2	0	0	3	2	2	2	2	2	2	2	2	0
2020-04-15	Female	older than 53	>12years	Employement	Coastal	Urban	Yes	Yes	4 to 8	1h	2	2	2	0	1	1	3	3	3	2	3	0	0	3	2	0
2020-04-13	Female	18-35	>12years	Employement	Coastal	Urban	No	No	4 to 8	Avoid	3	2	1	3	1	1	3	3	3	2	3	2	1	1	1	0
2020-03-22	Female	18-35	>12years	Employement	Coastal	Urban	No	No	>9	Avoid	3	3	3	3	3	1	1	1	3	3	1	1	3	1	3	0
2020-04-15	Male	18-35	>12years	Employement	Coastal	Urban	No	No	>9	1h	3	1	3	3	3	3	3	2	2	3	3	2	2	1	1	0
2020-04-15	Female	36-53	>12years	Employement	Amazon	Urban	Yes	No	4 to 8	1h	3	2	3	3	2	3	3	0	3	2	3	2	3	2	1	0
2020-04-03	Female	36-53	<12years	Other	Coastal	Urban	Yes	No	>9	Avoid	1	1	3	3	0	1	3	3	3	3	3	3	1	1	0	0
2020-04-03	Female	36-53	>12years	Employement	Coastal	Urban	No	No	<3	1h	3	2	1	3	2	0	3	3	3	3	3	3	0	0	2	0
2020-04-03	Male	36-53	>12years	Employement	Coastal	Urban	Yes	No	>9	1h	3	1	0	1	3	3	3	3	2	2	3	3	0	3	1	0
2020-04-07	Female	36-53	<12years	Employement	Coastal	Urban	Yes	No	>9	Avoid	3	1	3	3	1	1	3	3	1	3	3	2	1	3	1	0
2020-04-01	Female	18-35	>12years	Employement	Sierra	Urban	No	Yes	>9	1h	3	2	2	2	2	2	3	1	3	3	3	3	2	2	0	0
2020-04-06	Female	18-35	>12years	Studying	Sierra	Urban	Yes	Yes	4 to 8	Avoid	3	3	3	3	0	1	3	2	3	3	2	1	3	2	1	0
2020-04-13	Female	36-53	<12years	Employement	Coastal	Urban	No	No	>9	1h	3	2	3	2	2	1	3	2	2	3	3	1	3	1	1	1
2020-03-31	Female	18-35	>12years	Employement	Amazon	Urban	No	No	4 to 8	1h	3	3	3	2	3	2	3	2	2	3	2	1	2	2	2	1
2020-03-22	Male	18-35	>12years	Employement	Sierra	Urban	No	No	4 to 8	1h	2	2	2	3	1	1	3	2	2	3	3	2	2	2	1	1
2020-04-02	Male	18-35	>12years	Employement	Coastal	Urban	No	No	4 to 8	1h	2	2	2	2	2	2	2	2	2	2	2	2	2	2	2	2
2020-04-02	Female	18-35	<12years	Employement	Coastal	Rural	Yes	No	4 to 8	Avoid	2	2	1	3	3	2	1	3	3	2	2	2	1	3	2	0
2020-04-01	Female	18-35	>12years	Employement	Sierra	Urban	No	No	<3	Avoid	3	3	3	3	2	1	1	3	1	3	3	3	3	2	0	0
2020-04-07	Female	18-35	>12years	Employement	Sierra	Urban	No	No	<3	1h	3	1	3	2	3	3	3	2	1	3	3	3	1	3	2	0
2020-04-13	Male	36-53	<12years	Unemployement	Amazon	Rural	No	No	<3	Avoid	3	2	3	3	2	2	3	3	2	3	3	1	1	3	2	0
2020-03-31	Female	36-53	<12years	Employement	Sierra	Urban	No	No	NA	Avoid	3	3	3	3	3	1	3	1	3	3	3	3	1	1	3	0
2020-04-15	Male	older than 53	<12years	Employement	Coastal	Rural	No	No	>9	1h	3	1	3	3	3	3	3	3	2	2	3	2	0	3	3	0
2020-04-06	Female	18-35	>12years	Studying	Coastal	Urban	Yes	Yes	4 to 8	Avoid	3	3	2	2	1	0	3	3	3	0	3	0	3	2	3	2
2020-04-03	Male	36-53	>12years	Employement	Coastal	Urban	Yes	No	>9	Avoid	3	2	2	3	2	1	2	3	2	2	2	3	1	3	3	0
2020-04-02	Female	18-35	>12years	Employement	Coastal	Rural	No	No	4 to 8	Avoid	3	3	3	3	3	2	3	3	3	3	3	3	3	1	0	0
2020-04-07	Female	18-35	>12years	Employement	Coastal	Urban	No	Yes	4 to 8	1h	3	3	3	2	3	3	3	3	2	3	3	2	0	2	2	2
2020-04-03	Male	36-53	>12years	Employement	Sierra	Urban	No	No	4 to 8	Avoid	2	1	3	2	1	2	2	2	2	3	2	3	2	3	3	0
2020-04-08	Female	36-53	>12years	Employement	Coastal	Urban	No	No	<3	Avoid	3	0	1	3	0	0	3	3	3	2	3	3	3	3	0	1
2020-04-16	Male	older than 53	>12years	Employement	Coastal	Urban	No	No	NA	1h	3	1	3	3	0	2	3	2	2	2	3	3	3	3	2	1
2020-04-01	Female	18-35	>12years	Employement	Sierra	Urban	No	No	4 to 8	1h	3	3	0	3	3	3	3	3	3	3	3	3	3	3	0	0
2020-03-31	Male	18-35	<12years	Employement	Sierra	Rural	No	No	<3	1h	3	3	3	3	3	2	3	3	3	3	2	3	2	2	2	1
2020-04-06	Male	18-35	>12years	Employement	Coastal	Urban	No	No	>9	1h	3	1	2	3	3	2	3	2	3	3	2	3	2	3	3	1
2020-04-03	Female	older than 53	>12years	Employement	Coastal	Urban	No	No	4 to 8	Avoid	3	3	3	3	2	3	3	2	3	3	3	3	2	3	3	0
2020-04-07	Male	18-35	>12years	Studying	Coastal	Urban	Yes	Yes	4 to 8	1h	3	3	3	3	1	1	3	3	3	3	3	2	3	3	0	3
2020-04-09	Female	36-53	<12years	Employement	Sierra	Urban	No	Yes	4 to 8	1h	1	3	3	3	3	3	3	3	1	3	3	1	3	3	3	3
2020-04-06	Female	36-53	>12years	Employement	Coastal	Urban	No	No	4 to 8	1h	3	3	3	3	3	3	3	3	3	3	3	3	3	2	2	1
2020-04-09	Male	18-35	>12years	Employement	Amazon	Urban	Yes	No	4 to 8	Avoid	3	3	3	3	3	3	3	3	3	3	3	2	3	3	3	0
2020-04-06	Female	36-53	<12years	Employement	Coastal	Urban	Yes	No	<3	Avoid	3	2	3	3	3	3	3	3	3	3	3	0	3	3	3	3
2020-04-12	Female	18-35	<12years	Unemployement	Coastal	Urban	Yes	No	4 to 8	Avoid	3	3	3	3	3	3	3	3	3	3	3	3	3	3	3	1
2020-04-01	Female	18-35	>12years	Employement	Coastal	Urban	No	No	<3	Avoid	3	0	3	3	2	3	3	3	3	3	3	3	3	3	2	3
2020-04-06	Male	36-53	<12years	Employement	Coastal	Urban	No	Yes	NA	Avoid	3	1	3	3	3	3	3	3	3	3	3	3	3	3	3	3
2020-03-22	Female	36-53	>12years	Employement	Coastal	Urban	No	No	4 to 8	1h	0	0	0	0	0	0	0	0	0	0	0	0	0	0	0	0
2020-03-22	Male	36-53	<12years	Unemployement	Coastal	Urban	Yes	No	4 to 8	1h	0	0	0	0	0	0	0	0	0	0	0	0	0	0	0	0
2020-03-22	Male	18-35	<12years	Unemployement	Coastal	Rural	Yes	Yes	>9	1h	0	0	0	0	0	0	0	0	0	0	0	0	0	0	0	0
2020-03-23	Male	36-53	>12years	Employement	Sierra	Urban	Yes	Yes	4 to 8	1h	0	0	0	0	0	0	0	0	0	0	0	0	0	0	0	0
2020-03-23	Male	36-53	>12years	Employement	Coastal	Urban	Yes	Yes	>9	1h	0	0	0	0	0	0	0	0	0	0	0	0	0	0	0	0
2020-03-23	Male	36-53	>12years	Other	Coastal	Urban	Yes	Yes	>9	Avoid	0	0	0	0	0	0	0	0	0	0	0	0	0	0	0	0
2020-03-31	Male	18-35	>12years	Employement	Coastal	Urban	Yes	Yes	>9	Avoid	0	0	0	0	0	0	0	0	0	0	0	0	0	0	0	0
2020-03-31	Male	18-35	>12years	Employement	Coastal	Urban	Yes	No	4 to 8	1h	0	0	0	0	0	0	0	0	0	0	0	0	0	0	0	0
2020-03-31	Male	18-35	<12years	Studying	Sierra	Rural	Yes	No	<3	1h	0	0	0	0	0	0	0	0	0	0	0	0	0	0	0	0
2020-04-01	Male	36-53	<12years	Employement	Coastal	Rural	No	No	4 to 8	1h	0	0	0	0	0	0	0	0	0	0	0	0	0	0	0	0
2020-04-01	Male	18-35	>12years	Employement	Coastal	Urban	Yes	No	>9	1h	0	0	0	0	0	0	0	0	0	0	0	0	0	0	0	0
2020-04-01	Male	36-53	>12years	Employement	Sierra	Urban	Yes	Yes	>9	1h	0	0	0	0	0	0	0	0	0	0	0	0	0	0	0	0
2020-04-01	Male	18-35	>12years	Employement	Sierra	Urban	Yes	Yes	4 to 8	1h	0	0	0	0	0	0	0	0	0	0	0	0	0	0	0	0
2020-04-01	Female	older than 53	<12years	Employement	Sierra	Rural	Yes	No	>9	1h	0	0	0	0	0	0	0	0	0	0	0	0	0	0	0	0
2020-04-01	Male	18-35	>12years	Employement	Sierra	Urban	Yes	Yes	<3	1h	0	0	0	0	0	0	0	0	0	0	0	0	0	0	0	0
2020-04-01	Male	18-35	>12years	Employement	Amazon	Urban	Yes	Yes	4 to 8	1h	0	0	0	0	0	0	0	0	0	0	0	0	0	0	0	0
2020-04-01	Male	18-35	>12years	Employement	Sierra	Urban	No	Yes	NA	1h	0	0	0	0	0	0	0	0	0	0	0	0	0	0	0	0
2020-04-02	Male	36-53	>12years	Employement	Coastal	Urban	Yes	Yes	>9	1h	0	0	0	0	0	0	0	0	0	0	0	0	0	0	0	0
2020-04-02	Male	36-53	<12years	Employement	Sierra	Urban	Yes	No	>9	1h	0	0	0	0	0	0	0	0	0	0	0	0	0	0	0	0
2020-04-02	Male	older than 53	<12years	Employement	Coastal	Rural	Yes	No	>9	1h	0	0	0	0	0	0	0	0	0	0	0	0	0	0	0	0
2020-04-02	Male	36-53	<12years	Unemployement	Coastal	Urban	Yes	No	<3	Avoid	0	0	0	0	0	0	0	0	0	0	0	0	0	0	0	0
2020-04-02	Female	36-53	>12years	Employement	Coastal	Urban	No	Yes	<3	Avoid	0	0	0	0	0	0	0	0	0	0	0	0	0	0	0	0
2020-04-02	Male	18-35	>12years	Employement	Coastal	Urban	Yes	No	<3	1h	0	0	0	0	0	0	0	0	0	0	0	0	0	0	0	0
2020-04-02	Male	18-35	>12years	Other	Coastal	Rural	No	Yes	>9	1h	0	0	0	0	0	0	0	0	0	0	0	0	0	0	0	0
2020-04-02	Male	36-53	>12years	Employement	Sierra	Urban	Yes	Yes	<3	1h	0	0	0	0	0	0	0	0	0	0	0	0	0	0	0	0
2020-04-02	Male	36-53	<12years	Other	Sierra	Urban	Yes	Yes	>9	1h	0	0	0	0	0	0	0	0	0	0	0	0	0	0	0	0
2020-04-02	Male	18-35	>12years	Employement	Coastal	Rural	Yes	No	>9	1h	0	0	0	0	0	0	0	0	0	0	0	0	0	0	0	0
2020-04-02	Female	36-53	>12years	Unemployement	Coastal	Urban	Yes	Yes	<3	Avoid	0	0	0	0	0	0	0	0	0	0	0	0	0	0	0	0
2020-04-02	Male	18-35	>12years	Employement	Sierra	Urban	Yes	Yes	>9	Avoid	0	0	0	0	0	0	0	0	0	0	0	0	0	0	0	0
2020-04-03	Male	18-35	>12years	Employement	Sierra	Urban	Yes	Yes	<3	1h	0	0	0	0	0	0	0	0	0	0	0	0	0	0	0	0
2020-04-03	Male	18-35	>12years	Employement	Coastal	Urban	Yes	Yes	4 to 8	1h	0	0	0	0	0	0	0	0	0	0	0	0	0	0	0	0
2020-04-03	Male	18-35	<12years	Employement	Coastal	Urban	No	No	<3	1h	0	0	0	0	0	0	0	0	0	0	0	0	0	0	0	0
2020-04-03	Male	36-53	<12years	Employement	Sierra	Urban	No	No	4 to 8	1h	0	0	0	0	0	0	0	0	0	0	0	0	0	0	0	0
2020-04-03	Male	18-35	<12years	Other	Sierra	Urban	Yes	No	4 to 8	Avoid	0	0	0	0	0	0	0	0	0	0	0	0	0	0	0	0
2020-04-03	Female	18-35	<12years	Employement	Sierra	Rural	Yes	Yes	>9	1h	0	0	0	0	0	0	0	0	0	0	0	0	0	0	0	0
2020-04-03	Male	older than 53	<12years	Other	Amazon	Urban	Yes	Yes	4 to 8	1h	0	0	0	0	0	0	0	0	0	0	0	0	0	0	0	0
2020-04-03	Male	36-53	<12years	Employement	Sierra	Rural	Yes	Yes	>9	1h	0	0	0	0	0	0	0	0	0	0	0	0	0	0	0	0
2020-04-03	Female	18-35	>12years	Unemployement	Sierra	Urban	Yes	Yes	>9	1h	0	0	0	0	0	0	0	0	0	0	0	0	0	0	0	0
2020-04-03	Male	36-53	>12years	Unemployement	Coastal	Urban	Yes	No	>9	1h	0	0	0	0	0	0	0	0	0	0	0	0	0	0	0	0
2020-04-03	Male	36-53	<12years	Employement	Sierra	Urban	Yes	Yes	>9	1h	0	0	0	0	0	0	0	0	0	0	0	0	0	0	0	0
2020-04-03	Male	18-35	>12years	Unemployement	Sierra	Urban	Yes	Yes	>9	1h	0	0	0	0	0	0	0	0	0	0	0	0	0	0	0	0
2020-04-06	Male	older than 53	>12years	Employement	Sierra	Urban	Yes	Yes	4 to 8	Avoid	0	0	0	0	0	0	0	0	0	0	0	0	0	0	0	0
2020-04-06	Female	36-53	>12years	Employement	Sierra	Urban	Yes	No	>9	1h	0	0	0	0	0	0	0	0	0	0	0	0	0	0	0	0
2020-04-06	Female	36-53	>12years	Employement	Sierra	Urban	Yes	No	4 to 8	Avoid	0	0	0	0	0	0	0	0	0	0	0	0	0	0	0	0
2020-04-06	Male	18-35	<12years	Employement	Coastal	Urban	Yes	Yes	<3	1h	0	0	0	0	0	0	0	0	0	0	0	0	0	0	0	0
2020-04-06	Female	18-35	>12years	Employement	Coastal	Urban	No	No	NA	1h	0	0	0	0	0	0	0	0	0	0	0	0	0	0	0	0
2020-04-06	Male	36-53	>12years	Employement	Coastal	Urban	Yes	No	4 to 8	Avoid	0	0	0	0	0	0	0	0	0	0	0	0	0	0	0	0
2020-04-06	Female	18-35	>12years	Employement	Sierra	Rural	Yes	No	4 to 8	1h	0	0	0	0	0	0	0	0	0	0	0	0	0	0	0	0
2020-04-07	Female	36-53	>12years	Employement	Sierra	Urban	Yes	No	4 to 8	1h	0	0	0	0	0	0	0	0	0	0	0	0	0	0	0	0
2020-04-07	Male	18-35	>12years	Employement	Coastal	Urban	Yes	Yes	4 to 8	1h	0	0	0	0	0	0	0	0	0	0	0	0	0	0	0	0
2020-04-07	Male	18-35	<12years	Employement	Amazon	Urban	Yes	Yes	4 to 8	1h	0	0	0	0	0	0	0	0	0	0	0	0	0	0	0	0
2020-04-07	Female	18-35	<12years	Studying	Sierra	Urban	No	No	4 to 8	Avoid	0	0	0	0	0	0	0	0	0	0	0	0	0	0	0	0
2020-04-07	Male	18-35	<12years	Employement	Amazon	Rural	Yes	No	>9	1h	0	0	0	0	0	0	0	0	0	0	0	0	0	0	0	0
2020-04-07	Female	36-53	<12years	Unemployement	Coastal	Urban	No	Yes	4 to 8	1h	0	0	0	0	0	0	0	0	0	0	0	0	0	0	0	0
2020-04-08	Male	older than 53	>12years	Employement	Sierra	Urban	Yes	Yes	>9	1h	0	0	0	0	0	0	0	0	0	0	0	0	0	0	0	0
2020-04-08	Male	18-35	>12years	Employement	Amazon	Rural	Yes	Yes	4 to 8	1h	0	0	0	0	0	0	0	0	0	0	0	0	0	0	0	0
2020-04-08	Female	18-35	>12years	Employement	Amazon	Urban	Yes	Yes	NA	1h	0	0	0	0	0	0	0	0	0	0	0	0	0	0	0	0
2020-04-08	Male	36-53	>12years	Employement	Amazon	Rural	Yes	No	<3	1h	0	0	0	0	0	0	0	0	0	0	0	0	0	0	0	0
2020-04-08	Male	36-53	>12years	Employement	Coastal	Urban	Yes	Yes	>9	1h	0	0	0	0	0	0	0	0	0	0	0	0	0	0	0	0
2020-04-09	Female	older than 53	>12years	Other	Sierra	Urban	Yes	Yes	4 to 8	1h	0	0	0	0	0	0	0	0	0	0	0	0	0	0	0	0
2020-04-09	Male	36-53	<12years	Employement	Amazon	Rural	No	No	4 to 8	1h	0	0	0	0	0	0	0	0	0	0	0	0	0	0	0	0
2020-04-09	Male	36-53	<12years	Employement	Amazon	Rural	Yes	No	>9	Avoid	0	0	0	0	0	0	0	0	0	0	0	0	0	0	0	0
2020-04-09	Male	36-53	<12years	Unemployement	Sierra	Urban	Yes	No	4 to 8	1h	0	0	0	0	0	0	0	0	0	0	0	0	0	0	0	0
2020-04-10	Female	18-35	>12years	Studying	Sierra	Rural	No	Yes	>9	1h	0	0	0	0	0	0	0	0	0	0	0	0	0	0	0	0
2020-04-13	Male	18-35	<12years	Employement	Coastal	Urban	Yes	No	<3	Avoid	0	0	0	0	0	0	0	0	0	0	0	0	0	0	0	0
2020-04-13	Male	36-53	<12years	Employement	Coastal	Urban	Yes	Yes	4 to 8	1h	0	0	0	0	0	0	0	0	0	0	0	0	0	0	0	0
2020-04-15	Male	36-53	<12years	Employement	Coastal	Urban	Yes	No	4 to 8	1h	0	0	0	0	0	0	0	0	0	0	0	0	0	0	0	0
2020-04-15	Female	36-53	>12years	Employement	Sierra	Rural	Yes	No	4 to 8	1h	0	0	0	0	0	0	0	0	0	0	0	0	0	0	0	0
2020-04-15	Female	18-35	>12years	Employement	Sierra	Rural	No	Yes	4 to 8	1h	0	0	0	0	0	0	0	0	0	0	0	0	0	0	0	0
2020-04-16	Male	18-35	>12years	Employement	Coastal	Urban	Yes	No	4 to 8	Avoid	0	0	0	0	0	0	0	0	0	0	0	0	0	0	0	0
2020-04-16	Male	older than 53	>12years	Other	Coastal	Urban	Yes	Yes	4 to 8	1h	0	0	0	0	0	0	0	0	0	0	0	0	0	0	0	0
2020-04-16	Male	older than 53	<12years	Employement	Coastal	Urban	No	Yes	>9	1h	0	0	0	0	0	0	0	0	0	0	0	0	0	0	0	0
2020-04-16	Male	36-53	>12years	Employement	Sierra	Urban	Yes	Yes	>9	Avoid	0	0	0	0	0	0	0	0	0	0	0	0	0	0	0	0
2020-04-18	Male	36-53	<12years	Unemployement	Amazon	Urban	No	No	<3	Avoid	0	0	0	0	0	0	0	0	0	0	0	0	0	0	0	0
2020-03-22	Male	18-35	>12years	Employement	Coastal	Urban	Yes	No	4 to 8	1h	0	0	1	0	0	0	0	0	0	0	0	0	0	0	0	0
2020-03-31	Male	36-53	>12years	Employement	Coastal	Urban	Yes	Yes	<3	1h	0	0	0	0	0	0	1	0	0	0	0	0	0	0	0	0
2020-03-31	Male	18-35	>12years	Other	Sierra	Urban	Yes	Yes	<3	1h	0	0	0	0	0	1	0	0	0	0	0	0	0	0	0	0
2020-04-01	Female	18-35	>12years	Employement	Sierra	Urban	No	No	<3	1h	1	0	0	0	0	0	0	0	0	0	0	0	0	0	0	0
2020-04-01	Male	36-53	>12years	Employement	Coastal	Urban	Yes	Yes	>9	1h	0	0	0	0	0	1	0	0	0	0	0	0	0	0	0	0
2020-04-02	Male	18-35	>12years	Employement	Amazon	Urban	Yes	Yes	4 to 8	1h	0	0	0	0	0	0	1	0	0	0	0	0	0	0	0	0
2020-04-02	Female	18-35	<12years	Unemployement	Coastal	Urban	Yes	No	4 to 8	Avoid	1	0	0	0	0	0	0	0	0	0	0	0	0	0	0	0
2020-04-02	Male	18-35	>12years	Employement	Coastal	Urban	Yes	Yes	>9	1h	0	0	1	0	0	0	0	0	0	0	0	0	0	0	0	0
2020-04-04	Female	18-35	>12years	Employement	Coastal	Rural	Yes	Yes	>9	1h	0	0	0	0	0	1	0	0	0	0	0	0	0	0	0	0
2020-04-07	Male	18-35	>12years	Employement	Coastal	Urban	Yes	Yes	>9	1h	0	1	0	0	0	0	0	0	0	0	0	0	0	0	0	0
2020-04-07	Male	18-35	>12years	Employement	Sierra	Urban	Yes	Yes	>9	1h	0	0	0	0	0	0	1	0	0	0	0	0	0	0	0	0
2020-04-08	Male	18-35	<12years	Employement	Amazon	Rural	No	Yes	4 to 8	1h	0	0	0	0	0	0	1	0	0	0	0	0	0	0	0	0
2020-04-08	Male	36-53	>12years	Employement	Amazon	Urban	Yes	Yes	>9	1h	0	0	0	0	0	0	1	0	0	0	0	0	0	0	0	0
2020-04-13	Male	older than 53	>12years	Other	Coastal	Urban	Yes	No	4 to 8	1h	0	0	0	0	1	0	0	0	0	0	0	0	0	0	0	0
2020-04-14	Female	18-35	>12years	Employement	Coastal	Urban	Yes	No	>9	1h	0	0	0	0	0	1	0	0	0	0	0	0	0	0	0	0
2020-04-14	Male	18-35	<12years	Employement	Coastal	Rural	Yes	Yes	4 to 8	Avoid	0	1	0	0	0	0	0	0	0	0	0	0	0	0	0	0
2020-04-14	Male	36-53	>12years	Employement	Sierra	Urban	Yes	Yes	>9	1h	0	0	0	0	0	0	1	0	0	0	0	0	0	0	0	0
2020-03-22	Male	18-35	<12years	Unemployement	Coastal	Urban	Yes	Yes	4 to 8	1h	0	1	1	0	0	0	0	0	0	0	0	0	0	0	0	0
2020-04-02	Male	older than 53	<12years	Unemployement	Sierra	Urban	No	No	NA	1h	0	0	1	1	0	0	0	0	0	0	0	0	0	0	0	0
2020-04-02	Male	18-35	>12years	Employement	Sierra	Urban	Yes	Yes	4 to 8	1h	0	0	0	0	0	1	1	0	0	0	0	0	0	0	0	0
2020-04-06	Female	18-35	<12years	Employement	Coastal	Urban	No	Yes	4 to 8	1h	0	0	1	0	0	1	0	0	0	0	0	0	0	0	0	0
2020-04-06	Female	36-53	<12years	Other	Coastal	Urban	Yes	No	4 to 8	Avoid	0	0	0	1	0	0	1	0	0	0	0	0	0	0	0	0
2020-04-13	Male	18-35	<12years	Employement	Coastal	Urban	No	Yes	4 to 8	1h	0	0	0	1	0	0	1	0	0	0	0	0	0	0	0	0
2020-04-13	Male	36-53	<12years	Unemployement	Sierra	Rural	No	No	4 to 8	Avoid	1	0	1	0	0	0	0	0	0	0	0	0	0	0	0	0
2020-04-14	Male	36-53	>12years	Employement	Coastal	Urban	Yes	Yes	>9	1h	0	0	1	0	1	0	0	0	0	0	0	0	0	0	0	0
2020-04-16	Male	18-35	<12years	Employement	Amazon	Urban	No	Yes	>9	1h	0	0	1	0	0	1	0	0	0	0	0	0	0	0	0	0
2020-04-17	Female	36-53	<12years	Unemployement	Coastal	Rural	Yes	Yes	NA	Avoid	0	0	0	0	0	1	1	0	0	0	0	0	0	0	0	0
2020-03-31	Female	18-35	>12years	Employement	Coastal	Urban	No	No	4 to 8	Avoid	0	0	1	0	0	0	2	0	0	0	0	0	0	0	0	0
2020-03-31	Female	18-35	>12years	Employement	Amazon	Rural	Yes	Yes	4 to 8	1h	0	1	1	1	0	0	0	0	0	0	0	0	0	0	0	0
2020-04-01	Female	18-35	<12years	Unemployement	Coastal	Urban	Yes	Yes	<3	1h	1	0	0	0	0	1	1	0	0	0	0	0	0	0	0	0
2020-04-02	Female	18-35	>12years	Employement	Coastal	Urban	Yes	No	<3	1h	1	0	1	1	0	0	0	0	0	0	0	0	0	0	0	0
2020-04-02	Male	18-35	<12years	Other	Sierra	Urban	Yes	Yes	<3	Avoid	1	1	0	0	0	0	1	0	0	0	0	0	0	0	0	0
2020-04-03	Female	18-35	>12years	Other	Coastal	Rural	Yes	No	>9	Avoid	0	3	0	0	0	0	0	0	0	0	0	0	0	0	0	0
2020-04-03	Male	18-35	>12years	Employement	Sierra	Urban	No	Yes	>9	1h	0	3	0	0	0	0	0	0	0	0	0	0	0	0	0	0
2020-04-03	Male	18-35	>12years	Employement	Sierra	Urban	No	Yes	4 to 8	1h	0	0	0	0	0	1	2	0	0	0	0	0	0	0	0	0
2020-04-14	Female	older than 53	<12years	Other	Coastal	Urban	Yes	No	4 to 8	Avoid	0	0	1	1	0	0	1	0	0	0	0	0	0	0	0	0
2020-04-16	Male	older than 53	<12years	Employement	Coastal	Urban	Yes	No	<3	1h	1	0	0	0	1	0	1	0	0	0	0	0	0	0	0	0
2020-04-02	Female	18-35	<12years	Unemployement	Coastal	Rural	No	Yes	>9	1h	1	0	1	1	0	1	0	0	0	0	0	0	0	0	0	0
2020-04-02	Female	18-35	<12years	Unemployement	Amazon	Urban	Yes	No	4 to 8	1h	1	0	1	1	0	0	1	0	0	0	0	0	0	0	0	0
2020-04-07	Male	older than 53	>12years	Employement	Coastal	Urban	Yes	Yes	4 to 8	1h	1	0	1	1	0	0	1	0	0	0	0	0	0	0	0	0
2020-04-08	Female	older than 53	<12years	Employement	Sierra	Rural	Yes	Yes	4 to 8	1h	1	1	0	1	0	0	1	0	0	0	0	0	0	0	0	0
2020-04-14	Male	18-35	<12years	Unemployement	Sierra	Rural	Yes	Yes	4 to 8	1h	1	0	1	0	0	1	1	0	0	0	0	0	0	0	0	0
2020-04-14	Male	older than 53	>12years	Employement	Coastal	Rural	Yes	Yes	4 to 8	1h	0	0	1	1	0	1	1	0	0	0	0	0	0	0	0	0
2020-04-02	Female	36-53	>12years	Employement	Coastal	Urban	Yes	Yes	>9	1h	1	3	0	0	0	0	1	0	0	0	0	0	0	0	0	0
2020-04-03	Male	36-53	<12years	Employement	Sierra	Rural	Yes	No	>9	Avoid	0	0	3	0	1	0	1	0	0	0	0	0	0	0	0	0
2020-04-13	Female	18-35	>12years	Employement	Sierra	Urban	Yes	Yes	4 to 8	1h	0	1	1	1	0	1	1	0	0	0	0	0	0	0	0	0
2020-04-14	Female	36-53	<12years	Employement	Sierra	Urban	Yes	Yes	4 to 8	1h	1	0	1	1	1	0	1	0	0	0	0	0	0	0	0	0
2020-04-15	Male	36-53	<12years	Employement	Amazon	Urban	Yes	Yes	>9	1h	1	1	0	0	3	0	0	0	0	0	0	0	0	0	0	0
2020-04-06	Male	18-35	>12years	Employement	Coastal	Urban	Yes	No	4 to 8	Avoid	1	1	1	1	0	1	1	0	0	0	0	0	0	0	0	0
2020-04-06	Female	36-53	<12years	Employement	Sierra	Rural	Yes	Yes	4 to 8	1h	0	0	3	0	0	0	3	0	0	0	0	0	0	0	0	0
2020-04-07	Female	18-35	>12years	Employement	Coastal	Urban	Yes	No	>9	1h	1	1	1	1	1	1	0	0	0	0	0	0	0	0	0	0
2020-04-09	Female	36-53	>12years	Employement	Coastal	Urban	Yes	Yes	4 to 8	Avoid	1	2	1	0	0	0	2	0	0	0	0	0	0	0	0	0
2020-04-16	Male	18-35	<12years	Employement	Coastal	Rural	Yes	No	<3	Avoid	1	3	1	0	1	0	1	0	0	0	0	0	0	0	0	0
2020-04-15	Male	18-35	<12years	Employement	Amazon	Rural	Yes	Yes	<3	1h	1	3	1	1	1	0	1	0	0	0	0	0	0	0	0	0
2020-03-22	Male	36-53	<12years	Employement	Sierra	Urban	Yes	No	4 to 8	1h	0	0	0	0	0	0	0	0	0	0	1	0	0	0	0	0
2020-03-23	Female	older than 53	<12years	Other	Coastal	Rural	No	No	4 to 8	1h	0	0	0	0	0	0	0	0	0	0	1	0	0	0	0	0
2020-04-04	Male	18-35	>12years	Unemployement	Coastal	Urban	Yes	No	4 to 8	1h	0	0	0	0	0	0	0	0	0	1	0	0	0	0	0	0
2020-04-06	Female	18-35	>12years	Employement	Coastal	Urban	Yes	No	4 to 8	1h	0	0	0	0	0	0	0	0	0	0	1	0	0	0	0	0
2020-04-07	Male	36-53	>12years	Employement	Coastal	Urban	Yes	No	>9	1h	0	0	0	0	0	0	0	0	0	0	1	0	0	0	0	0
2020-04-07	Male	18-35	<12years	Employement	Amazon	Urban	No	No	>9	Avoid	0	0	0	0	0	0	0	0	0	1	0	0	0	0	0	0
2020-04-08	Male	36-53	>12years	Employement	Coastal	Urban	Yes	No	4 to 8	1h	0	0	0	0	0	0	0	0	0	0	1	0	0	0	0	0
2020-04-09	Female	older than 53	>12years	Employement	Coastal	Urban	Yes	No	4 to 8	1h	0	0	0	0	0	0	0	0	0	0	1	0	0	0	0	0
2020-04-14	Female	36-53	>12years	Employement	Coastal	Urban	Yes	No	4 to 8	1h	0	0	0	0	0	0	0	0	0	0	0	1	0	0	0	0
2020-04-14	Male	36-53	<12years	Employement	Coastal	Urban	Yes	No	4 to 8	1h	0	0	0	0	0	0	0	0	0	0	1	0	0	0	0	0
2020-04-14	Male	18-35	>12years	Employement	Coastal	Rural	Yes	Yes	>9	1h	0	0	0	0	0	0	0	1	0	0	0	0	0	0	0	0
2020-04-16	Female	36-53	>12years	Other	Sierra	Rural	No	No	4 to 8	1h	0	0	0	0	0	0	0	0	0	1	0	0	0	0	0	0
2020-04-17	Male	36-53	<12years	Employement	Sierra	Urban	Yes	Yes	4 to 8	1h	0	0	0	0	0	0	0	0	0	0	0	0	0	1	0	0
2020-03-22	Female	18-35	>12years	Unemployement	Coastal	Urban	Yes	No	4 to 8	1h	0	0	0	0	0	1	0	0	0	0	1	0	0	0	0	0
2020-04-02	Male	36-53	>12years	Employement	Coastal	Urban	Yes	Yes	>9	1h	0	0	0	0	0	1	0	0	0	0	1	0	0	0	0	0
2020-04-03	Male	36-53	>12years	Employement	Amazon	Urban	Yes	Yes	4 to 8	1h	0	0	1	0	0	0	0	0	0	0	1	0	0	0	0	0
2020-04-03	Female	36-53	>12years	Employement	Coastal	Urban	Yes	Yes	<3	1h	1	0	0	0	0	0	0	1	0	0	0	0	0	0	0	0
2020-04-06	Female	18-35	>12years	Employement	Amazon	Urban	Yes	No	<3	1h	1	0	0	0	0	0	0	0	0	1	0	0	0	0	0	0
2020-04-07	Female	older than 53	>12years	Unemployement	Sierra	Urban	Yes	Yes	>9	1h	0	0	1	0	0	0	0	0	0	1	0	0	0	0	0	0
2020-04-07	Male	18-35	>12years	Employement	Amazon	Rural	Yes	No	>9	1h	0	0	0	0	0	0	1	0	0	0	1	0	0	0	0	0
2020-04-08	Male	18-35	>12years	Employement	Coastal	Urban	Yes	Yes	4 to 8	1h	0	0	0	0	0	0	1	1	0	0	0	0	0	0	0	0
2020-04-08	Male	36-53	<12years	Employement	Coastal	Urban	No	Yes	<3	1h	0	0	0	0	0	1	0	0	0	0	1	0	0	0	0	0
2020-04-09	Female	18-35	<12years	Employement	Coastal	Urban	No	No	4 to 8	Avoid	0	0	0	0	0	0	1	0	0	1	0	0	0	0	0	0
2020-04-13	Female	36-53	<12years	Other	Sierra	Urban	No	No	4 to 8	1h	0	0	1	0	0	0	0	0	0	0	1	0	0	0	0	0
2020-03-31	Female	18-35	<12years	Unemployement	Coastal	Rural	Yes	Yes	4 to 8	1h	0	0	0	1	0	0	1	0	0	0	0	0	0	1	0	0
2020-03-31	Female	18-35	>12years	Employement	Amazon	Rural	No	No	4 to 8	1h	0	0	1	1	0	0	0	0	1	0	0	0	0	0	0	0
2020-04-01	Male	36-53	>12years	Employement	Coastal	Urban	No	Yes	<3	1h	0	0	0	0	0	1	1	0	0	1	0	0	0	0	0	0
2020-04-02	Male	36-53	<12years	Unemployement	Sierra	Urban	Yes	Yes	>9	1h	1	1	0	0	0	0	0	1	0	0	0	0	0	0	0	0
2020-04-02	Female	18-35	>12years	Employement	Sierra	Urban	Yes	Yes	>9	1h	0	0	1	0	0	0	1	0	0	0	1	0	0	0	0	0
2020-04-06	Male	18-35	>12years	Other	Coastal	Rural	Yes	Yes	<3	1h	0	1	1	0	0	0	0	0	0	1	0	0	0	0	0	0
2020-04-17	Female	18-35	>12years	Employement	Coastal	Urban	Yes	No	4 to 8	1h	0	0	0	0	0	0	2	0	0	0	1	0	0	0	0	0
2020-04-17	Female	36-53	>12years	Employement	Sierra	Urban	Yes	No	4 to 8	1h	0	0	1	1	0	0	0	0	0	0	1	0	0	0	0	0
2020-04-02	Female	18-35	<12years	Employement	Coastal	Urban	No	Yes	>9	1h	0	0	1	1	0	1	0	0	0	1	0	0	0	0	0	0
2020-04-02	Male	18-35	<12years	Other	Amazon	Urban	No	No	4 to 8	Avoid	0	0	1	1	1	0	0	0	0	1	0	0	0	0	0	0
2020-04-09	Male	18-35	>12years	Unemployement	Sierra	Urban	No	Yes	>9	1h	0	0	3	0	0	0	0	0	0	0	1	0	0	0	0	0
2020-04-17	Male	36-53	>12years	Employement	Sierra	Urban	Yes	Yes	4 to 8	1h	1	0	1	1	0	0	0	0	0	0	1	0	0	0	0	0
2020-04-02	Male	36-53	>12years	Employement	Coastal	Urban	No	No	>9	1h	1	0	1	1	0	1	0	1	0	0	0	0	0	0	0	0
2020-04-03	Male	18-35	<12years	Studying	Coastal	Urban	Yes	Yes	4 to 8	1h	0	0	1	1	0	0	2	0	0	0	0	0	1	0	0	0
2020-04-06	Female	36-53	<12years	Employement	Coastal	Urban	Yes	Yes	4 to 8	1h	0	0	1	1	0	1	1	1	0	0	0	0	0	0	0	0
2020-04-09	Male	18-35	>12years	Employement	Sierra	Urban	Yes	Yes	4 to 8	1h	0	3	1	0	0	0	0	0	0	1	0	0	0	0	0	0
2020-04-15	Male	older than 53	>12years	Employement	Coastal	Urban	Yes	Yes	<3	1h	1	1	1	1	0	0	0	0	0	0	1	0	0	0	0	0
2020-04-16	Male	18-35	>12years	Employement	Amazon	Urban	Yes	Yes	>9	1h	0	0	0	1	0	0	3	0	0	1	0	0	0	0	0	0
2020-03-30	Male	18-35	>12years	Employement	Coastal	Rural	Yes	No	4 to 8	1h	1	0	0	0	0	2	2	0	0	0	0	1	0	0	0	0
2020-04-01	Female	36-53	>12years	Employement	Sierra	Urban	Yes	Yes	>9	1h	1	0	1	1	1	0	1	0	0	0	0	1	0	0	0	0
2020-04-06	Male	36-53	>12years	Employement	Sierra	Urban	Yes	Yes	4 to 8	Avoid	1	1	1	1	0	0	1	0	0	1	0	0	0	0	0	0
2020-04-08	Female	36-53	<12years	Unemployement	Coastal	Urban	Yes	No	>9	Avoid	1	0	0	2	0	0	2	0	0	1	0	0	0	0	0	0
2020-03-22	Female	18-35	>12years	Employement	Sierra	Urban	No	No	4 to 8	1h	1	3	0	0	0	1	1	0	1	0	0	0	0	0	0	0
2020-04-01	Male	18-35	<12years	Unemployement	Coastal	Rural	Yes	No	<3	1h	1	3	1	0	0	1	0	0	0	0	1	0	0	0	0	0
2020-04-03	Male	36-53	>12years	Employement	Amazon	Urban	No	No	>9	1h	0	0	3	1	0	1	1	0	0	1	0	0	0	0	0	0
2020-04-03	Female	36-53	>12years	Employement	Coastal	Urban	Yes	Yes	>9	1h	1	0	1	1	1	0	2	0	0	1	0	0	0	0	0	0
2020-04-06	Female	18-35	>12years	Employement	Sierra	Urban	Yes	No	<3	1h	1	1	1	1	1	0	1	0	0	0	1	0	0	0	0	0
2020-04-14	Male	18-35	>12years	Employement	Sierra	Urban	Yes	Yes	4 to 8	1h	1	3	1	0	1	0	1	0	1	0	0	0	0	0	0	0
2020-04-14	Female	18-35	>12years	Employement	Coastal	Urban	Yes	No	4 to 8	1h	1	1	1	1	1	1	1	0	0	0	1	0	0	0	0	0
2020-03-22	Female	18-35	>12years	Employement	Coastal	Urban	Yes	No	NA	1h	1	3	1	1	1	0	1	0	0	0	0	1	0	0	0	0
2020-03-22	Male	18-35	>12years	Employement	Sierra	Urban	No	No	4 to 8	1h	2	1	2	1	1	0	1	0	0	0	1	0	0	0	0	0
2020-04-02	Male	18-35	<12years	Unemployement	Sierra	Rural	Yes	Yes	4 to 8	1h	1	1	1	1	1	0	3	0	1	0	0	0	0	0	0	0
2020-04-02	Male	36-53	>12years	Employement	Coastal	Urban	Yes	No	4 to 8	1h	1	3	2	0	1	0	1	0	0	1	0	0	0	0	0	0
2020-03-31	Male	18-35	<12years	Employement	Sierra	Urban	Yes	No	>9	Avoid	2	3	1	0	0	1	2	0	0	0	0	0	1	0	0	0
2020-04-06	Male	older than 53	>12years	Employement	Sierra	Urban	Yes	Yes	4 to 8	1h	0	0	0	0	0	0	0	1	0	0	0	0	0	1	0	0
2020-04-07	Male	18-35	>12years	Other	Coastal	Urban	No	Yes	>9	1h	0	0	0	0	0	0	0	1	1	0	0	0	0	0	0	0
2020-04-07	Female	18-35	<12years	Employement	Amazon	Urban	Yes	No	>9	Avoid	0	0	0	0	0	0	0	0	0	1	0	1	0	0	0	0
2020-04-08	Female	18-35	<12years	Studying	Coastal	Urban	Yes	No	4 to 8	Avoid	0	0	0	0	0	0	0	1	0	1	0	0	0	0	0	0
2020-04-14	Male	36-53	<12years	Employement	Coastal	Urban	No	No	4 to 8	1h	0	0	0	0	0	0	0	0	0	0	0	1	0	1	0	0
2020-04-16	Male	18-35	<12years	Employement	Amazon	Urban	No	No	<3	1h	0	0	0	0	0	0	0	0	0	1	1	0	0	0	0	0
2020-03-31	Male	18-35	>12years	Employement	Sierra	Urban	Yes	Yes	>9	1h	0	0	0	1	0	0	0	0	1	0	1	0	0	0	0	0
2020-04-06	Male	36-53	>12years	Employement	Sierra	Urban	Yes	No	>9	1h	1	0	0	0	0	0	0	0	0	0	1	1	0	0	0	0
2020-04-06	Male	18-35	>12years	Studying	Coastal	Urban	Yes	Yes	>9	1h	0	0	0	0	0	0	1	0	0	1	0	1	0	0	0	0
2020-04-15	Female	36-53	>12years	Employement	Coastal	Urban	No	No	4 to 8	1h	0	0	0	0	0	1	0	1	0	0	1	0	0	0	0	0
2020-03-22	Male	36-53	<12years	Employement	Coastal	Urban	Yes	No	>9	1h	0	0	1	0	0	0	1	0	0	0	1	1	0	0	0	0
2020-04-01	Female	36-53	>12years	Employement	Sierra	Urban	Yes	Yes	>9	1h	1	0	0	1	0	0	0	0	0	0	0	1	0	1	0	0
2020-04-02	Male	18-35	>12years	Unemployement	Sierra	Urban	Yes	Yes	4 to 8	1h	1	0	0	0	0	0	1	0	0	0	1	1	0	0	0	0
2020-04-02	Male	18-35	>12years	Employement	Sierra	Urban	Yes	No	4 to 8	1h	1	0	0	0	0	1	0	1	0	0	1	0	0	0	0	0
2020-04-03	Male	18-35	>12years	Employement	Amazon	Urban	No	Yes	4 to 8	1h	0	0	0	0	0	1	1	0	0	1	1	0	0	0	0	0
2020-04-06	Male	18-35	>12years	Employement	Coastal	Urban	Yes	No	4 to 8	1h	0	0	1	0	0	1	0	0	0	0	1	1	0	0	0	0
2020-04-14	Male	18-35	>12years	Employement	Coastal	Urban	Yes	No	>9	1h	1	0	0	1	0	0	0	0	0	1	1	0	0	0	0	0
2020-04-14	Female	18-35	<12years	Unemployement	Coastal	Urban	Yes	No	<3	Avoid	0	0	1	1	0	0	0	0	0	1	1	0	0	0	0	0
2020-03-31	Male	36-53	>12years	Employement	Sierra	Urban	Yes	Yes	>9	1h	1	0	1	0	0	0	1	0	0	0	0	1	0	0	0	1
2020-04-04	Male	18-35	>12years	Employement	Coastal	Urban	Yes	No	4 to 8	1h	0	0	0	1	0	1	1	1	0	0	1	0	0	0	0	0
2020-04-06	Male	18-35	>12years	Employement	Coastal	Rural	No	Yes	4 to 8	1h	1	0	0	2	0	0	0	0	0	2	0	0	0	0	0	0
2020-04-07	Male	36-53	>12years	Employement	Sierra	Urban	Yes	No	4 to 8	1h	1	0	1	0	0	0	1	1	1	0	0	0	0	0	0	0
2020-04-07	Male	18-35	>12years	Employement	Amazon	Rural	No	Yes	<3	1h	0	0	1	1	0	0	1	0	0	2	0	0	0	0	0	0
2020-04-09	Female	36-53	>12years	Employement	Sierra	Urban	Yes	Yes	4 to 8	1h	1	1	0	1	0	0	0	1	0	1	0	0	0	0	0	0
2020-04-09	Female	18-35	>12years	Employement	Coastal	Rural	No	No	>9	1h	1	0	1	0	0	0	1	0	0	1	0	1	0	0	0	0
2020-04-13	Female	18-35	<12years	Employement	Coastal	Urban	Yes	No	4 to 8	1h	0	0	0	1	0	1	1	0	0	1	1	0	0	0	0	0
2020-04-15	Female	36-53	<12years	Employement	Coastal	Rural	Yes	No	>9	1h	1	1	0	0	0	0	1	1	0	0	0	1	0	0	0	0
2020-04-16	Female	18-35	>12years	Employement	Sierra	Urban	Yes	Yes	>9	1h	0	0	1	1	0	1	0	0	0	1	1	0	0	0	0	0
2020-04-17	Male	18-35	<12years	Employement	Amazon	Rural	Yes	Yes	4 to 8	1h	1	0	0	1	0	0	1	0	1	1	0	0	0	0	0	0
2020-03-31	Female	18-35	>12years	Employement	Sierra	Urban	Yes	No	4 to 8	1h	1	1	1	0	0	0	1	0	1	0	1	0	0	0	0	0
2020-04-02	Male	18-35	>12years	Employement	Coastal	Urban	Yes	Yes	4 to 8	1h	1	0	0	1	1	0	1	0	0	0	1	0	1	0	0	0
2020-04-03	Male	18-35	>12years	Employement	Sierra	Urban	Yes	No	>9	1h	1	0	0	0	0	1	2	1	1	0	0	0	0	0	0	0
2020-04-06	Female	18-35	>12years	Employement	Coastal	Urban	Yes	No	>9	Avoid	1	0	0	1	0	1	1	1	0	1	0	0	0	0	0	0
2020-04-07	Male	18-35	>12years	Studying	Coastal	Urban	Yes	No	>9	Avoid	1	1	1	0	0	0	1	0	0	1	1	0	0	0	0	0
2020-04-08	Male	36-53	>12years	Employement	Amazon	Rural	Yes	No	<3	1h	0	3	0	0	0	1	0	1	0	0	1	0	0	0	0	0
2020-04-09	Female	18-35	>12years	Employement	Amazon	Rural	Yes	Yes	4 to 8	1h	0	0	1	1	1	1	0	0	0	1	1	0	0	0	0	0
2020-04-10	Female	18-35	>12years	Employement	Amazon	Urban	No	No	<3	1h	0	0	1	1	0	1	1	0	0	1	0	0	0	0	1	0
2020-03-22	Male	older than 53	>12years	Employement	Coastal	Urban	Yes	No	>9	1h	1	0	0	1	1	1	1	0	0	0	1	1	0	0	0	0
2020-04-01	Female	18-35	>12years	Employement	Sierra	Rural	Yes	Yes	4 to 8	1h	1	0	1	1	0	1	1	0	0	1	1	0	0	0	0	0
2020-04-01	Female	18-35	>12years	Employement	Amazon	Urban	No	No	<3	1h	1	1	0	1	1	0	1	0	0	1	0	0	0	1	0	0
2020-04-03	Male	18-35	>12years	Studying	Sierra	Rural	Yes	No	4 to 8	1h	1	1	0	1	0	1	1	1	0	1	0	0	0	0	0	0
2020-04-06	Male	18-35	>12years	Employement	Coastal	Urban	No	No	>9	1h	1	0	1	1	0	1	1	0	0	1	1	0	0	0	0	0
2020-04-08	Female	36-53	<12years	Employement	Sierra	Urban	No	Yes	>9	Avoid	1	1	1	1	0	0	1	1	0	1	0	0	0	0	0	0
2020-04-10	Male	36-53	<12years	Other	Coastal	Urban	Yes	Yes	<3	1h	3	1	1	0	0	0	0	0	0	1	1	0	0	0	0	0
2020-04-13	Male	36-53	>12years	Employement	Sierra	Urban	Yes	No	>9	Avoid	1	1	0	1	0	1	1	0	0	1	1	0	0	0	0	0
2020-04-06	Female	36-53	>12years	Employement	Coastal	Urban	No	Yes	4 to 8	1h	1	0	1	1	1	1	1	0	0	1	1	0	0	0	0	0
2020-04-07	Male	18-35	>12years	Employement	Amazon	Rural	No	No	4 to 8	1h	1	1	0	1	1	1	1	0	1	1	0	0	0	0	0	0
2020-04-08	Female	18-35	>12years	Unemployement	Sierra	Rural	Yes	Yes	>9	1h	0	3	1	0	0	1	1	0	0	2	0	0	0	0	0	0
2020-04-07	Female	18-35	>12years	Employement	Coastal	Rural	Yes	No	4 to 8	1h	1	1	1	1	0	1	2	0	0	0	0	1	1	0	0	0
2020-04-01	Male	18-35	>12years	Studying	Sierra	Urban	Yes	No	4 to 8	1h	2	1	1	1	0	2	1	0	1	0	1	0	0	0	0	0
2020-04-01	Female	18-35	>12years	Employement	Amazon	Urban	Yes	Yes	4 to 8	1h	1	3	0	1	1	1	1	0	1	1	0	0	0	0	0	0
2020-04-17	Male	36-53	>12years	Employement	Amazon	Urban	Yes	Yes	>9	1h	2	1	1	1	1	0	3	0	0	1	0	0	1	0	0	0
2020-03-22	Male	18-35	>12years	Unemployement	Sierra	Rural	Yes	Yes	>9	Avoid	0	0	0	0	0	0	0	1	0	0	1	0	0	1	0	0
2020-04-01	Male	18-35	<12years	Employement	Coastal	Urban	Yes	No	>9	Avoid	0	0	0	0	0	0	0	0	0	0	0	3	0	0	0	0
2020-04-01	Female	older than 53	<12years	Unemployement	Coastal	Urban	Yes	No	4 to 8	1h	0	0	0	0	0	0	0	0	2	0	0	0	0	0	0	1
2020-04-03	Male	36-53	<12years	Employement	Coastal	Urban	Yes	Yes	>9	1h	0	0	0	0	0	0	0	1	1	0	1	0	0	0	0	0
2020-04-06	Female	36-53	>12years	Employement	Coastal	Urban	Yes	Yes	>9	1h	0	0	0	0	0	0	0	0	0	0	1	1	0	0	1	0
2020-04-06	Female	36-53	>12years	Employement	Sierra	Urban	Yes	No	4 to 8	1h	0	0	0	0	0	0	0	1	0	0	1	1	0	0	0	0
2020-04-14	Male	36-53	>12years	Employement	Coastal	Urban	Yes	Yes	>9	1h	0	0	0	0	0	0	0	0	0	1	0	2	0	0	0	0
2020-03-22	Female	36-53	>12years	Employement	Sierra	Urban	Yes	Yes	4 to 8	1h	0	0	0	0	0	1	0	1	0	0	0	1	0	1	0	0
2020-03-31	Female	18-35	>12years	Studying	Sierra	Urban	Yes	Yes	>9	1h	1	0	0	0	0	0	0	0	0	1	0	1	0	1	0	0
2020-03-31	Female	18-35	>12years	Employement	Sierra	Rural	Yes	No	4 to 8	1h	0	1	0	0	0	0	0	0	0	1	2	0	0	0	0	0
2020-04-01	Male	18-35	>12years	Employement	Coastal	Urban	No	Yes	>9	1h	0	0	0	0	1	0	0	0	0	1	1	1	0	0	0	0
2020-04-02	Male	18-35	>12years	Employement	Coastal	Urban	Yes	Yes	<3	1h	1	0	0	0	0	0	0	0	0	1	1	1	0	0	0	0
2020-04-07	Female	36-53	>12years	Employement	Coastal	Urban	No	No	>9	1h	0	0	1	0	0	0	0	1	0	0	1	1	0	0	0	0
2020-04-13	Male	36-53	>12years	Employement	Coastal	Urban	Yes	No	4 to 8	1h	0	0	1	0	0	0	0	1	0	0	0	1	0	0	1	0
2020-03-22	Female	36-53	>12years	Employement	Coastal	Urban	Yes	No	>9	1h	0	0	0	1	0	0	1	0	0	0	1	1	1	0	0	0
2020-03-31	Male	36-53	<12years	Employement	Sierra	Urban	Yes	Yes	>9	1h	0	0	1	0	0	0	1	1	0	1	1	0	0	0	0	0
2020-04-01	Female	18-35	>12years	Employement	Coastal	Urban	Yes	No	>9	1h	0	0	1	0	0	0	1	1	0	0	1	1	0	0	0	0
2020-04-02	Female	18-35	>12years	Employement	Amazon	Urban	No	No	4 to 8	1h	0	0	0	0	0	1	1	1	0	1	0	0	0	1	0	0
2020-04-03	Female	36-53	>12years	Employement	Coastal	Urban	Yes	Yes	4 to 8	1h	0	0	1	0	0	0	1	0	0	1	1	1	0	0	0	0
2020-04-03	Male	18-35	<12years	Employement	Sierra	Rural	Yes	No	4 to 8	1h	0	1	0	0	0	0	1	1	0	0	1	1	0	0	0	0
2020-04-13	Female	18-35	>12years	Studying	Sierra	Rural	Yes	Yes	>9	1h	0	0	1	1	0	0	0	0	0	1	1	0	0	1	0	0
2020-04-15	Female	18-35	<12years	Employement	Coastal	Rural	Yes	No	>9	1h	1	0	0	0	0	0	1	1	0	0	1	0	1	0	0	0
2020-04-16	Female	18-35	>12years	Employement	Sierra	Urban	No	No	<3	1h	0	0	1	0	0	1	0	1	1	0	0	1	0	0	0	0
2020-04-08	Female	18-35	>12years	Unemployement	Sierra	Urban	Yes	Yes	>9	1h	1	1	0	0	0	0	1	1	1	1	0	0	0	0	0	0
2020-04-09	Male	36-53	>12years	Employement	Amazon	Rural	Yes	Yes	4 to 8	1h	1	0	1	0	0	0	1	1	1	0	0	0	0	1	0	0
2020-04-17	Female	18-35	>12years	Employement	Coastal	Urban	Yes	No	4 to 8	Avoid	1	0	1	0	0	0	1	0	0	1	1	1	0	0	0	0
2020-03-24	Male	36-53	>12years	Employement	Coastal	Urban	Yes	Yes	>9	1h	1	0	1	1	0	0	1	0	0	1	1	1	0	0	0	0
2020-03-31	Male	36-53	<12years	Other	Sierra	Rural	Yes	No	4 to 8	1h	1	1	1	0	0	0	1	1	1	0	1	0	0	0	0	0
2020-04-06	Male	36-53	>12years	Employement	Sierra	Urban	Yes	Yes	NA	1h	0	0	1	1	0	1	1	0	1	1	0	0	0	1	0	0
2020-04-17	Male	18-35	>12years	Employement	Amazon	Urban	Yes	Yes	4 to 8	1h	1	0	1	1	0	0	1	0	1	1	1	0	0	0	0	0
2020-04-17	Male	18-35	>12years	Employement	Coastal	Urban	No	No	>9	1h	0	0	1	0	0	0	3	0	0	0	2	1	0	0	0	0
2020-04-02	Female	18-35	<12years	Studying	Coastal	Urban	Yes	No	>9	1h	1	1	0	1	1	0	1	1	0	1	1	0	0	0	0	0
2020-04-02	Female	18-35	>12years	Employement	Coastal	Urban	No	Yes	4 to 8	1h	1	1	1	0	0	0	2	0	0	2	1	0	0	0	0	0
2020-04-02	Female	18-35	>12years	Employement	Sierra	Rural	No	Yes	>9	1h	1	0	1	1	1	0	1	1	0	1	1	0	0	0	0	0
2020-04-07	Female	36-53	>12years	Employement	Sierra	Urban	Yes	No	4 to 8	1h	1	1	1	0	0	1	1	0	0	0	0	1	1	1	0	0
2020-04-10	Female	18-35	>12years	Studying	Coastal	Urban	Yes	No	>9	1h	1	1	1	0	0	1	1	1	0	0	1	0	0	1	0	0
2020-04-14	Male	36-53	>12years	Employement	Coastal	Urban	No	No	>9	1h	0	0	1	1	1	1	1	0	1	0	1	1	0	0	0	0
2020-04-15	Male	36-53	<12years	Employement	Sierra	Rural	Yes	No	4 to 8	Avoid	1	1	1	0	1	1	0	0	1	0	1	0	0	1	0	0
2020-03-31	Male	36-53	<12years	Unemployement	Amazon	Urban	Yes	Yes	>9	1h	0	0	2	0	0	2	2	0	0	1	1	0	1	0	0	0
2020-04-03	Female	18-35	>12years	Employement	Sierra	Urban	Yes	No	4 to 8	1h	2	1	1	1	0	0	1	0	0	1	0	0	1	0	1	0
2020-04-04	Female	18-35	>12years	Employement	Sierra	Urban	Yes	No	4 to 8	1h	2	1	1	0	0	0	2	2	0	1	0	0	0	0	0	0
2020-04-06	Female	36-53	>12years	Unemployement	Coastal	Urban	Yes	No	4 to 8	1h	1	0	1	1	1	1	1	0	1	1	1	0	0	0	0	0
2020-03-23	Male	18-35	>12years	Employement	Coastal	Urban	Yes	No	>9	1h	0	3	0	0	0	1	3	1	0	0	0	0	0	0	1	1
2020-03-31	Male	older than 53	<12years	Unemployement	Sierra	Rural	Yes	No	4 to 8	Avoid	0	1	2	0	0	1	3	0	2	0	1	0	0	0	0	0
2020-04-03	Female	18-35	>12years	Studying	Sierra	Urban	No	Yes	4 to 8	1h	1	0	1	1	1	3	0	0	1	1	0	0	0	0	1	0
2020-04-07	Female	18-35	>12years	Employement	Sierra	Urban	Yes	No	4 to 8	Avoid	2	1	1	1	0	1	1	0	0	1	1	1	0	0	0	0
2020-04-13	Male	18-35	>12years	Unemployement	Sierra	Urban	Yes	Yes	4 to 8	1h	2	1	1	1	1	0	1	0	1	1	1	0	0	0	0	0
2020-04-13	Female	older than 53	>12years	Employement	Coastal	Urban	Yes	No	4 to 8	1h	2	1	1	1	1	0	1	0	0	1	0	1	0	0	1	0
2020-04-14	Male	36-53	>12years	Employement	Coastal	Urban	No	Yes	4 to 8	1h	1	1	1	1	1	1	1	1	0	1	0	0	0	1	0	0
2020-04-14	Male	18-35	<12years	Unemployement	Coastal	Urban	Yes	Yes	<3	Avoid	2	2	1	1	0	0	1	1	0	1	0	0	1	0	0	0
2020-04-06	Male	18-35	>12years	Employement	Coastal	Rural	No	Yes	4 to 8	Avoid	1	0	1	1	1	2	2	1	0	1	1	0	0	0	0	0
2020-04-07	Female	18-35	>12years	Studying	Sierra	Urban	Yes	Yes	>9	Avoid	1	0	3	1	0	0	3	1	1	0	0	0	0	1	0	0
2020-04-16	Male	18-35	>12years	Employement	Amazon	Rural	Yes	Yes	>9	1h	1	1	1	1	1	2	1	0	1	1	1	0	0	0	0	0
2020-03-24	Female	36-53	>12years	Employement	Coastal	Urban	Yes	No	4 to 8	Avoid	0	0	0	0	0	0	0	1	0	1	1	1	0	0	0	0
2020-03-24	Male	36-53	<12years	Employement	Coastal	Urban	Yes	No	>9	1h	0	0	0	0	0	0	0	1	0	1	1	1	0	0	0	0
2020-04-02	Female	18-35	>12years	Employement	Sierra	Urban	Yes	Yes	>9	Avoid	0	0	0	0	0	0	0	1	0	1	1	1	0	0	0	0
2020-04-07	Male	36-53	>12years	Employement	Coastal	Urban	No	Yes	4 to 8	1h	0	0	0	0	0	0	0	1	1	0	1	0	0	1	0	0
2020-04-09	Female	36-53	>12years	Employement	Coastal	Rural	No	No	>9	Avoid	0	0	0	0	0	0	0	0	0	0	3	1	0	0	0	0
2020-04-15	Female	18-35	<12years	Studying	Sierra	Urban	Yes	No	<3	Avoid	0	0	0	0	0	0	0	1	1	0	1	0	1	0	0	0
2020-04-01	Male	18-35	>12years	Employement	Sierra	Urban	Yes	Yes	4 to 8	1h	0	0	0	0	0	1	0	1	0	1	0	0	1	1	0	0
2020-04-03	Female	older than 53	>12years	Employement	Coastal	Rural	No	No	NA	Avoid	0	0	1	0	0	0	0	1	0	0	1	1	0	0	1	0
2020-04-07	Male	18-35	>12years	Employement	Coastal	Urban	Yes	No	>9	1h	0	0	0	0	0	0	1	1	0	1	1	1	0	0	0	0
2020-03-22	Female	18-35	<12years	Unemployement	Coastal	Rural	No	No	>9	1h	0	0	0	1	0	0	1	1	1	1	1	0	0	0	0	0
2020-03-22	Female	36-53	<12years	Employement	Coastal	Urban	Yes	No	NA	Avoid	1	0	0	0	0	1	0	1	0	2	1	0	0	0	0	0
2020-03-23	Female	36-53	>12years	Employement	Coastal	Rural	Yes	Yes	>9	1h	0	0	1	0	0	1	0	1	0	0	1	1	0	1	0	0
2020-04-13	Male	18-35	>12years	Studying	Sierra	Urban	No	No	>9	Avoid	0	0	0	1	0	1	0	1	0	0	1	1	1	0	0	0
2020-04-01	Female	older than 53	<12years	Unemployement	Coastal	Urban	Yes	No	<3	Avoid	1	0	0	1	0	0	1	1	1	1	1	0	0	0	0	0
2020-04-01	Male	older than 53	>12years	Unemployement	Amazon	Urban	No	Yes	>9	1h	2	0	0	0	1	0	0	1	1	1	1	0	0	0	0	0
2020-04-02	Female	18-35	>12years	Employement	Coastal	Urban	No	No	4 to 8	1h	0	0	1	1	0	1	0	0	0	2	1	1	0	0	0	0
2020-04-02	Male	18-35	>12years	Employement	Sierra	Urban	Yes	Yes	4 to 8	1h	1	0	0	1	1	0	0	1	0	1	1	1	0	0	0	0
2020-04-02	Male	18-35	>12years	Employement	Coastal	Urban	No	No	4 to 8	1h	1	0	1	0	1	0	0	0	0	1	1	1	0	1	0	0
2020-04-06	Male	18-35	>12years	Employement	Sierra	Urban	No	No	4 to 8	1h	0	0	1	1	1	0	0	0	1	2	0	1	0	0	0	0
2020-04-06	Male	36-53	>12years	Employement	Coastal	Urban	Yes	No	>9	1h	0	0	1	1	1	0	0	0	0	1	1	1	0	0	1	0
2020-03-31	Male	older than 53	>12years	Employement	Sierra	Urban	Yes	Yes	4 to 8	1h	1	0	1	0	0	1	1	0	1	1	1	1	0	0	0	0
2020-04-02	Female	18-35	>12years	Employement	Coastal	Urban	Yes	Yes	4 to 8	1h	1	0	1	1	1	0	0	1	0	0	1	1	0	1	0	0
2020-04-03	Male	36-53	>12years	Employement	Coastal	Urban	Yes	Yes	4 to 8	1h	1	1	1	1	0	0	0	0	0	1	1	1	0	1	0	0
2020-04-04	Female	18-35	>12years	Employement	Amazon	Rural	No	No	<3	1h	0	0	1	0	1	1	1	1	0	0	2	1	0	0	0	0
2020-04-06	Male	18-35	>12years	Employement	Coastal	Rural	No	No	>9	Avoid	1	0	0	0	0	1	2	0	1	1	1	1	0	0	0	0
2020-04-07	Male	18-35	>12years	Employement	Coastal	Urban	Yes	No	4 to 8	1h	0	0	2	0	1	0	1	0	0	1	1	0	0	1	1	0
2020-04-09	Female	older than 53	>12years	Employement	Coastal	Urban	No	No	4 to 8	1h	1	3	0	0	0	0	0	0	0	1	1	1	0	0	1	0
2020-04-09	Male	36-53	>12years	Employement	Amazon	Urban	Yes	No	4 to 8	1h	1	1	1	1	0	0	0	1	0	1	1	0	0	1	0	0
2020-03-31	Female	18-35	>12years	Employement	Sierra	Urban	No	No	4 to 8	1h	0	0	0	3	1	1	0	0	0	1	1	0	0	1	1	0
2020-03-31	Female	18-35	>12years	Studying	Sierra	Urban	NA	No	>9	Avoid	1	0	1	0	1	1	1	0	1	1	1	0	1	0	0	0
2020-04-03	Female	36-53	>12years	Employement	Coastal	Urban	No	No	>9	1h	1	1	1	1	0	0	1	0	1	1	1	1	0	0	0	0
2020-04-03	Female	18-35	>12years	Employement	Coastal	Urban	Yes	No	<3	1h	1	0	1	1	0	1	1	1	0	1	1	1	0	0	0	0
2020-04-06	Female	36-53	>12years	Employement	Coastal	Urban	Yes	No	>9	1h	1	1	1	1	0	0	1	0	0	1	1	1	0	1	0	0
2020-04-06	Male	18-35	>12years	Studying	Coastal	Urban	No	Yes	>9	1h	1	0	1	1	0	1	1	1	0	1	1	1	0	0	0	0
2020-04-06	Female	older than 53	>12years	Employement	Coastal	Urban	Yes	No	4 to 8	1h	0	1	1	1	1	0	1	1	0	1	1	0	0	1	0	0
2020-04-07	Male	36-53	>12years	Employement	Coastal	Urban	Yes	No	>9	1h	1	1	1	1	0	0	1	1	1	1	0	0	0	1	0	0
2020-04-07	Male	36-53	>12years	Employement	Coastal	Urban	Yes	No	4 to 8	1h	1	1	1	1	1	0	0	1	0	1	1	1	0	0	0	0
2020-04-08	Female	36-53	<12years	Other	Coastal	Urban	Yes	No	4 to 8	1h	1	1	1	0	0	1	1	0	0	1	1	1	1	0	0	0
2020-04-14	Female	18-35	>12years	Studying	Coastal	Urban	No	No	4 to 8	1h	0	1	1	0	1	1	1	1	1	0	1	1	0	0	0	0
2020-04-01	Male	36-53	<12years	Employement	Coastal	Urban	Yes	Yes	4 to 8	Avoid	1	1	1	0	1	1	1	0	0	1	1	1	1	0	0	0
2020-04-02	Male	18-35	<12years	Employement	Coastal	Urban	No	Yes	>9	1h	1	0	1	1	1	1	1	1	1	1	0	0	0	0	1	0
2020-04-03	Male	36-53	>12years	Employement	Coastal	Urban	Yes	No	<3	1h	1	1	1	1	1	0	1	0	0	1	1	1	1	0	0	0
2020-04-06	Female	18-35	>12years	Employement	Coastal	Rural	Yes	No	>9	1h	0	3	0	0	2	0	1	1	0	1	1	1	0	0	0	0
2020-04-06	Female	older than 53	>12years	Employement	Coastal	Urban	Yes	Yes	>9	Avoid	1	1	1	1	1	0	1	1	0	1	1	1	0	0	0	0
2020-04-07	Male	36-53	>12years	Employement	Coastal	Urban	Yes	Yes	>9	1h	1	1	1	1	1	0	1	0	0	0	1	1	0	1	1	0
2020-04-13	Female	18-35	<12years	Employement	Sierra	Urban	No	No	4 to 8	1h	1	1	1	1	1	1	0	0	0	1	1	1	0	1	0	0
2020-04-14	Male	18-35	<12years	Employement	Coastal	Urban	Yes	Yes	>9	1h	0	0	1	1	0	1	3	0	0	3	0	1	0	0	0	0
2020-04-01	Female	18-35	>12years	Employement	Coastal	Urban	Yes	Yes	>9	Avoid	1	0	2	0	0	1	3	1	1	0	1	0	1	0	0	0
2020-04-02	Male	18-35	>12years	Employement	Coastal	Urban	Yes	Yes	4 to 8	1h	1	3	1	1	0	0	1	1	0	0	1	1	1	0	0	0
2020-04-07	Female	36-53	>12years	Unemployement	Sierra	Urban	Yes	Yes	4 to 8	1h	1	1	1	1	1	1	1	1	1	0	0	0	1	1	0	0
2020-04-08	Female	18-35	>12years	Employement	Coastal	Urban	No	No	4 to 8	1h	0	2	0	2	0	3	0	0	0	2	1	1	0	0	0	0
2020-04-01	Female	18-35	>12years	Employement	Coastal	Rural	Yes	Yes	>9	Avoid	2	1	1	1	1	0	2	0	1	3	0	0	0	0	0	0
2020-04-02	Female	36-53	<12years	Employement	Amazon	Urban	No	No	4 to 8	1h	3	1	0	1	0	0	3	0	1	0	1	1	0	1	0	0
2020-04-02	Male	18-35	<12years	Employement	Coastal	Rural	Yes	Yes	>9	1h	1	2	0	1	2	1	1	1	0	1	1	1	0	0	0	0
2020-04-13	Male	36-53	<12years	Employement	Coastal	Urban	Yes	No	4 to 8	Avoid	1	1	3	1	0	1	1	1	0	1	1	0	0	0	1	0
2020-03-22	Male	36-53	>12years	Unemployement	Coastal	Urban	No	No	4 to 8	1h	3	1	1	1	1	0	2	0	0	1	1	1	0	0	1	0
2020-03-23	Female	36-53	>12years	Other	Coastal	Urban	Yes	No	>9	1h	0	1	1	3	0	1	3	0	1	1	0	0	0	2	0	0
2020-04-10	Female	older than 53	<12years	Other	Coastal	Urban	Yes	Yes	4 to 8	1h	1	3	1	1	1	1	1	0	0	0	1	1	1	1	0	0
2020-04-15	Male	36-53	<12years	Employement	Coastal	Urban	Yes	Yes	4 to 8	1h	2	2	1	1	1	0	2	0	0	2	1	0	0	1	0	0
2020-04-17	Female	18-35	>12years	Employement	Sierra	Rural	No	Yes	4 to 8	1h	1	2	3	1	1	0	1	1	1	1	1	0	0	0	0	0
2020-04-04	Female	36-53	>12years	Unemployement	Sierra	Urban	Yes	No	4 to 8	1h	0	0	0	0	0	0	0	1	1	1	1	1	0	0	0	0
2020-04-07	Male	36-53	>12years	Employement	Coastal	Urban	Yes	No	4 to 8	Avoid	0	0	0	0	0	0	0	1	0	2	1	1	0	0	0	0
2020-04-14	Male	36-53	>12years	Employement	Sierra	Rural	Yes	No	>9	1h	0	0	0	0	0	0	0	1	0	1	1	2	0	0	0	0
2020-04-02	Female	36-53	>12years	Employement	Sierra	Rural	Yes	Yes	4 to 8	1h	0	0	0	1	0	0	0	1	0	3	0	0	0	1	0	0
2020-04-06	Female	18-35	>12years	Employement	Coastal	Urban	Yes	No	4 to 8	1h	0	0	1	0	0	0	1	1	1	0	1	1	0	0	1	0
2020-04-07	Female	18-35	>12years	Unemployement	Coastal	Urban	Yes	No	>9	Avoid	0	0	1	1	0	0	0	1	0	1	1	1	0	0	1	0
2020-04-08	Male	older than 53	>12years	Other	Coastal	Urban	Yes	Yes	<3	1h	0	0	2	0	0	0	0	0	1	0	1	1	1	1	0	0
2020-04-15	Female	18-35	>12years	Employement	Coastal	Urban	No	Yes	>9	1h	1	0	0	0	0	0	1	2	0	0	3	0	0	0	0	0
2020-03-22	Female	36-53	>12years	Employement	Sierra	Urban	Yes	No	>9	1h	0	0	0	1	1	1	0	1	1	1	1	0	0	1	0	0
2020-03-31	Female	18-35	>12years	Employement	Sierra	Urban	No	No	>9	1h	1	0	0	1	0	0	1	1	0	1	1	1	0	1	0	0
2020-04-01	Female	18-35	>12years	Employement	Sierra	Urban	Yes	No	4 to 8	1h	1	0	1	0	0	0	1	0	1	1	1	2	0	0	0	0
2020-04-01	Female	18-35	>12years	Employement	Coastal	Rural	Yes	No	4 to 8	1h	1	0	1	0	0	0	1	1	1	1	1	1	0	0	0	0
2020-04-03	Male	36-53	<12years	Employement	Coastal	Urban	No	Yes	<3	1h	0	0	2	0	0	0	1	0	1	1	2	1	0	0	0	0
2020-04-03	Female	18-35	>12years	Employement	Coastal	Urban	Yes	No	4 to 8	1h	0	1	1	0	0	0	1	0	0	0	2	3	0	0	0	0
2020-04-06	Male	older than 53	>12years	Employement	Coastal	Urban	No	No	<3	1h	1	1	0	1	0	0	0	1	1	0	0	1	0	1	1	0
2020-04-06	Female	18-35	>12years	Employement	Coastal	Rural	No	No	>9	1h	2	0	0	0	0	0	1	0	1	1	1	1	0	0	1	0
2020-04-02	Female	18-35	>12years	Employement	Coastal	Rural	Yes	Yes	NA	1h	1	1	1	0	0	0	1	0	1	1	1	2	0	0	0	0
2020-04-03	Male	36-53	>12years	Employement	Coastal	Urban	Yes	No	>9	1h	0	0	1	1	0	1	1	1	0	0	1	2	0	1	0	0
2020-04-06	Male	older than 53	>12years	Employement	Sierra	Urban	Yes	Yes	4 to 8	1h	0	0	1	1	0	1	1	1	0	1	1	1	0	1	0	0
2020-04-06	Female	18-35	>12years	Employement	Sierra	Urban	No	No	4 to 8	1h	1	0	1	1	0	0	1	1	1	1	1	0	0	1	0	0
2020-04-08	Female	older than 53	>12years	Employement	Coastal	Urban	Yes	Yes	<3	1h	1	0	1	1	0	0	1	1	1	0	1	1	0	0	1	0
2020-04-09	Female	18-35	>12years	Employement	Sierra	Urban	Yes	Yes	<3	1h	1	0	1	1	0	1	0	1	1	1	1	0	1	0	0	0
2020-04-10	Female	18-35	>12years	Studying	Coastal	Urban	Yes	Yes	<3	1h	1	0	1	1	0	0	1	1	1	1	1	0	0	1	0	0
2020-04-02	Male	18-35	>12years	Employement	Coastal	Urban	Yes	Yes	>9	1h	1	1	0	1	1	0	1	0	0	3	1	1	0	0	0	0
2020-04-02	Female	18-35	>12years	Unemployement	Coastal	Urban	Yes	No	<3	Avoid	1	0	1	1	0	1	1	1	1	1	1	1	0	0	0	0
2020-04-06	Female	18-35	>12years	Employement	Coastal	Rural	No	No	>9	Avoid	1	0	1	1	0	1	1	1	0	2	1	1	0	0	0	0
2020-04-08	Female	36-53	<12years	Other	Coastal	Rural	No	Yes	4 to 8	Avoid	1	1	1	0	0	1	1	0	1	1	1	1	1	0	0	0
2020-04-09	Male	older than 53	>12years	Employement	Sierra	Urban	Yes	No	4 to 8	1h	1	3	0	0	0	0	1	1	1	1	1	1	0	0	0	0
2020-04-10	Male	18-35	>12years	Unemployement	Coastal	Urban	No	No	4 to 8	1h	0	1	1	1	1	0	1	1	1	3	0	0	0	0	0	0
2020-04-13	Female	older than 53	>12years	Employement	Coastal	Urban	No	No	>9	Avoid	1	0	1	1	0	1	1	1	1	1	1	1	0	0	0	0
2020-04-13	Male	18-35	>12years	Employement	Amazon	Rural	Yes	No	4 to 8	1h	0	1	1	1	0	1	1	1	1	1	0	1	1	0	0	0
2020-04-17	Male	18-35	>12years	Employement	Sierra	Urban	Yes	No	4 to 8	1h	0	0	2	2	0	1	0	1	0	1	1	1	1	0	0	0
2020-04-02	Male	36-53	>12years	Employement	Coastal	Urban	Yes	Yes	4 to 8	1h	1	1	1	1	1	0	1	0	0	0	1	1	1	1	1	0
2020-04-03	Female	18-35	>12years	Employement	Sierra	Rural	No	No	4 to 8	1h	1	0	1	1	1	1	1	0	1	1	1	0	1	1	0	0
2020-04-03	Female	36-53	>12years	Unemployement	Sierra	Rural	No	Yes	>9	1h	1	1	1	1	1	1	0	1	0	0	1	1	1	0	1	0
2020-04-06	Female	18-35	>12years	Employement	Coastal	Urban	Yes	Yes	>9	1h	1	0	1	1	1	1	1	0	0	0	1	1	1	1	1	0
2020-04-06	Female	18-35	>12years	Employement	Coastal	Rural	No	No	>9	1h	1	1	1	1	1	0	1	1	0	1	1	1	0	0	1	0
2020-04-09	Female	18-35	<12years	Other	Coastal	Rural	No	No	>9	Avoid	1	1	1	1	0	0	2	1	1	1	1	1	0	0	0	0
2020-04-09	Male	18-35	>12years	Employement	Amazon	Rural	Yes	No	4 to 8	Avoid	1	1	1	1	1	0	1	0	0	1	0	1	1	1	1	0
2020-04-13	Female	18-35	>12years	Employement	Coastal	Urban	Yes	No	4 to 8	Avoid	1	1	1	1	1	0	1	1	1	0	1	1	0	1	0	0
2020-04-13	Female	18-35	>12years	Employement	Sierra	Urban	Yes	Yes	4 to 8	1h	2	2	1	0	0	0	1	0	0	2	1	2	0	0	0	0
2020-04-16	Male	36-53	>12years	Employement	Coastal	Urban	Yes	Yes	4 to 8	1h	1	1	1	2	0	0	1	2	0	0	1	2	0	0	0	0
2020-04-01	Male	18-35	>12years	Employement	Sierra	Urban	No	Yes	<3	1h	2	1	1	1	0	1	1	1	1	1	1	1	0	0	0	0
2020-04-02	Female	36-53	>12years	Employement	Coastal	Urban	No	No	>9	1h	1	1	1	1	1	1	1	1	1	1	1	1	0	0	0	0
2020-04-03	Female	18-35	<12years	Unemployement	Sierra	Urban	No	Yes	4 to 8	1h	1	1	1	1	1	1	1	1	1	1	0	1	0	0	1	0
2020-04-05	Male	18-35	>12years	Employement	Coastal	Urban	Yes	Yes	4 to 8	1h	1	0	1	1	1	0	3	1	1	0	1	0	1	1	0	0
2020-04-06	Female	18-35	<12years	Unemployement	Coastal	Rural	Yes	Yes	4 to 8	Avoid	1	1	1	1	1	1	1	1	1	1	0	0	1	1	0	0
2020-04-12	Male	36-53	>12years	Employement	Sierra	Urban	Yes	No	<3	1h	1	1	1	1	1	1	1	1	1	0	1	1	0	1	0	0
2020-04-14	Female	18-35	>12years	Employement	Coastal	Rural	Yes	No	4 to 8	1h	1	0	2	1	1	1	1	1	0	1	0	1	1	1	0	0
2020-04-01	Female	18-35	>12years	Employement	Sierra	Urban	Yes	No	>9	1h	3	1	1	1	0	1	1	1	1	0	1	1	1	0	0	0
2020-04-01	Female	18-35	>12years	Employement	Coastal	Urban	Yes	Yes	4 to 8	1h	2	1	1	1	1	1	1	1	1	1	1	1	0	0	0	0
2020-04-06	Female	18-35	>12years	Employement	Coastal	Urban	Yes	No	4 to 8	1h	1	2	1	1	1	1	1	1	1	1	1	0	0	0	1	0
2020-04-06	Male	36-53	<12years	Employement	Coastal	Urban	Yes	No	4 to 8	1h	2	1	1	1	1	0	2	0	1	1	0	3	0	0	0	0
2020-04-09	Male	18-35	>12years	Employement	Coastal	Urban	Yes	Yes	4 to 8	1h	1	3	1	1	1	0	1	1	1	1	0	0	1	1	0	0
2020-04-13	Female	18-35	>12years	Employement	Coastal	Urban	Yes	No	4 to 8	Avoid	1	3	1	1	1	0	1	1	0	1	1	1	0	0	1	0
2020-04-03	Male	18-35	>12years	Other	Coastal	Urban	No	No	4 to 8	Avoid	3	1	1	1	1	0	2	0	1	1	3	0	0	0	0	0
2020-03-31	Male	18-35	>12years	Employement	Sierra	Rural	Yes	No	4 to 8	1h	0	0	0	0	0	0	0	1	0	2	2	1	0	0	0	0
2020-04-02	Male	36-53	<12years	Unemployement	Amazon	Urban	Yes	No	4 to 8	1h	0	0	0	0	0	0	0	1	0	2	1	1	0	1	0	0
2020-04-07	Male	18-35	>12years	Employement	Sierra	Urban	Yes	No	4 to 8	1h	0	0	1	0	0	0	0	1	0	1	1	1	1	1	0	0
2020-03-31	Female	older than 53	>12years	Employement	Coastal	Urban	Yes	No	>9	1h	0	0	1	0	0	0	1	0	0	0	3	3	0	0	0	0
2020-04-03	Female	36-53	<12years	Unemployement	Coastal	Urban	Yes	No	<3	1h	0	0	1	1	0	0	0	0	1	0	2	2	0	1	0	0
2020-04-06	Female	36-53	<12years	Employement	Coastal	Urban	Yes	No	>9	1h	0	0	0	1	0	0	1	1	1	0	2	0	0	1	1	0
2020-03-31	Female	18-35	>12years	Unemployement	Sierra	Urban	No	No	4 to 8	1h	0	0	1	1	0	0	1	0	1	2	1	0	1	1	0	0
2020-04-01	Female	36-53	>12years	Employement	Coastal	Urban	Yes	No	<3	1h	0	0	1	0	1	0	1	1	1	1	1	1	0	1	0	0
2020-03-22	Female	older than 53	>12years	Other	Coastal	Urban	No	No	>9	1h	1	1	1	1	0	0	0	0	0	3	2	1	0	0	0	0
2020-04-02	Male	18-35	<12years	Employement	Coastal	Urban	Yes	No	4 to 8	1h	0	1	0	1	1	0	1	1	1	2	1	1	0	0	0	0
2020-04-03	Male	36-53	>12years	Employement	Coastal	Urban	Yes	No	>9	1h	1	0	1	1	0	0	1	1	1	1	1	1	0	1	0	0
2020-04-03	Female	36-53	>12years	Employement	Coastal	Urban	Yes	Yes	4 to 8	1h	1	1	0	1	0	0	1	0	1	1	1	2	0	1	0	0
2020-04-09	Male	18-35	>12years	Employement	Coastal	Rural	No	No	>9	1h	1	1	0	1	0	1	0	0	1	1	2	1	0	1	0	0
2020-04-16	Male	36-53	>12years	Employement	Coastal	Urban	Yes	No	>9	1h	1	1	1	0	0	0	1	0	0	1	1	1	0	0	3	0
2020-04-01	Female	18-35	>12years	Employement	Sierra	Urban	Yes	Yes	4 to 8	1h	1	0	1	1	1	0	1	1	1	0	1	1	1	1	0	0
2020-04-07	Female	18-35	>12years	Employement	Coastal	Urban	Yes	No	4 to 8	1h	2	0	1	1	0	0	1	1	1	1	1	1	0	0	1	0
2020-04-07	Female	18-35	>12years	Employement	Sierra	Urban	No	Yes	>9	Avoid	1	1	1	1	0	0	1	0	1	3	1	0	1	0	0	0
2020-04-14	Female	18-35	>12years	Employement	Coastal	Rural	Yes	Yes	4 to 8	1h	1	1	1	1	0	0	1	1	1	2	1	1	0	0	0	0
2020-03-31	Male	18-35	>12years	Employement	Coastal	Urban	Yes	No	<3	1h	1	0	1	1	1	1	1	0	1	1	1	0	1	1	1	0
2020-03-31	Female	36-53	>12years	Employement	Sierra	Urban	Yes	Yes	>9	1h	0	0	0	3	0	0	3	0	0	3	0	0	0	3	0	0
2020-04-01	Male	18-35	>12years	Employement	Coastal	Urban	No	No	4 to 8	1h	1	1	1	1	0	1	1	0	0	3	1	1	0	1	0	0
2020-04-02	Male	18-35	>12years	Employement	Sierra	Urban	NA	Yes	<3	1h	2	1	1	1	0	0	1	1	1	2	1	0	0	1	0	0
2020-04-02	Female	36-53	>12years	Employement	Coastal	Urban	Yes	No	>9	1h	1	0	1	1	0	0	3	1	0	0	3	1	0	1	0	0
2020-04-06	Female	18-35	>12years	Employement	Sierra	Urban	No	Yes	4 to 8	Avoid	1	0	1	1	0	2	1	1	2	1	1	1	0	0	0	0
2020-04-07	Female	18-35	<12years	Employement	Coastal	Urban	No	Yes	4 to 8	1h	2	1	1	1	0	0	1	0	1	2	1	1	0	1	0	0
2020-04-10	Male	36-53	<12years	Unemployement	Sierra	Rural	Yes	No	<3	1h	1	1	1	1	1	1	0	0	1	3	0	1	1	0	0	0
2020-03-28	Male	18-35	>12years	Employement	Coastal	Urban	Yes	No	>9	1h	1	1	1	1	1	1	1	1	1	0	1	1	0	1	1	0
2020-03-31	Female	18-35	>12years	Employement	Coastal	Urban	No	No	4 to 8	1h	0	0	0	2	2	2	1	2	0	1	1	0	0	0	2	0
2020-04-02	Male	18-35	>12years	Other	Coastal	Urban	Yes	No	<3	1h	1	1	1	1	1	1	1	1	0	1	1	1	0	1	1	0
2020-04-02	Male	18-35	>12years	Employement	Coastal	Rural	Yes	Yes	NA	1h	1	1	1	1	1	1	1	1	1	1	1	1	0	0	1	0
2020-04-02	Male	18-35	>12years	Employement	Coastal	Urban	Yes	No	>9	1h	1	0	1	1	1	1	2	1	1	1	0	1	1	1	0	0
2020-04-02	Female	36-53	>12years	Employement	Coastal	Rural	No	No	4 to 8	1h	1	3	0	1	1	0	1	1	1	0	3	0	0	0	1	0
2020-04-06	Female	36-53	>12years	Employement	Coastal	Urban	No	No	4 to 8	1h	1	1	1	1	1	1	1	1	1	1	1	1	0	1	0	0
2020-04-06	Female	36-53	>12years	Employement	Sierra	Urban	No	No	4 to 8	1h	1	1	1	1	1	1	1	1	1	1	1	0	1	1	0	0
2020-04-06	Female	older than 53	>12years	Employement	Coastal	Urban	Yes	No	4 to 8	Avoid	1	2	2	0	0	0	2	0	0	0	2	2	0	2	0	0
2020-04-09	Male	18-35	<12years	Employement	Coastal	Urban	Yes	No	4 to 8	1h	1	1	1	1	1	1	1	1	1	1	1	1	0	1	0	0
2020-04-13	Female	36-53	>12years	Employement	Amazon	Urban	Yes	Yes	4 to 8	Avoid	1	0	1	1	0	3	1	3	1	1	1	0	0	0	0	0
2020-04-13	Female	18-35	>12years	Employement	Coastal	Rural	Yes	No	4 to 8	1h	0	0	2	0	0	2	3	2	0	0	1	0	1	2	0	0
2020-03-22	Male	18-35	>12years	Employement	Coastal	Urban	Yes	No	>9	1h	2	1	1	1	1	1	1	0	0	1	3	2	0	0	0	0
2020-03-31	Male	18-35	>12years	Employement	Sierra	Urban	Yes	Yes	>9	1h	1	1	1	1	1	1	2	1	1	1	1	2	0	0	0	0
2020-04-02	Female	18-35	>12years	Employement	Coastal	Urban	Yes	No	4 to 8	Avoid	1	2	1	1	1	1	1	0	1	1	1	1	0	1	1	0
2020-04-04	Female	18-35	>12years	Employement	Sierra	Rural	Yes	No	4 to 8	1h	0	1	3	1	1	1	1	1	1	1	1	1	1	0	0	0
2020-04-08	Male	18-35	<12years	Studying	Sierra	Urban	No	No	4 to 8	1h	0	0	1	1	2	2	2	1	0	3	1	1	0	0	0	0
2020-04-13	Female	18-35	<12years	Employement	Coastal	Rural	Yes	No	>9	Avoid	1	1	1	1	1	1	2	1	1	2	1	0	1	0	0	0
2020-04-08	Male	18-35	>12years	Employement	Sierra	Urban	No	No	>9	1h	0	0	0	0	0	0	0	0	0	1	1	3	1	1	0	0
2020-04-13	Female	36-53	>12years	Employement	Coastal	Urban	Yes	No	4 to 8	1h	0	0	0	0	0	0	1	1	0	1	2	2	0	1	0	0
2020-04-07	Female	18-35	>12years	Employement	Coastal	Urban	Yes	No	4 to 8	1h	1	0	0	1	0	0	1	1	0	2	3	1	0	0	0	0
2020-04-08	Male	36-53	>12years	Employement	Sierra	Urban	Yes	No	>9	1h	0	0	0	1	0	0	2	1	1	1	1	2	0	1	0	0
2020-04-09	Female	36-53	>12years	Employement	Coastal	Rural	Yes	No	4 to 8	1h	0	0	0	0	0	0	3	0	1	1	0	3	0	1	1	0
2020-04-13	Female	36-53	<12years	Employement	Sierra	Urban	Yes	No	<3	Avoid	1	0	0	1	0	0	1	1	0	2	1	2	0	0	1	0
2020-04-02	Female	18-35	<12years	Employement	Coastal	Urban	Yes	No	>9	Avoid	1	0	1	0	0	1	1	0	0	1	1	3	0	2	0	0
2020-04-02	Female	18-35	>12years	Employement	Coastal	Urban	Yes	No	4 to 8	Avoid	1	0	1	1	0	0	1	1	1	1	1	1	1	1	0	0
2020-03-31	Female	18-35	>12years	Employement	Coastal	Urban	No	No	4 to 8	Avoid	1	0	1	1	0	1	1	1	1	1	1	1	1	1	0	0
2020-04-01	Male	36-53	>12years	Employement	Amazon	Rural	Yes	No	<3	1h	1	0	1	1	0	1	1	1	1	1	0	2	1	1	0	0
2020-04-06	Female	18-35	>12years	Employement	Coastal	Urban	No	No	>9	Avoid	1	1	1	1	0	0	1	1	1	1	1	1	1	1	0	0
2020-04-07	Female	older than 53	<12years	Other	Coastal	Urban	Yes	No	4 to 8	1h	1	1	1	1	0	1	0	1	1	1	1	1	0	1	1	0
2020-04-14	Male	36-53	<12years	Employement	Coastal	Urban	Yes	No	4 to 8	1h	1	0	1	1	1	1	0	1	1	1	1	1	0	1	1	0
2020-04-14	Male	18-35	<12years	Employement	Sierra	Urban	No	No	4 to 8	1h	0	0	1	1	2	0	1	0	1	0	1	1	3	0	0	1
2020-04-02	Female	18-35	<12years	Employement	Coastal	Rural	Yes	Yes	4 to 8	1h	1	0	1	1	1	1	1	1	1	0	1	1	1	1	1	0
2020-04-06	Female	18-35	>12years	Unemployement	Sierra	Rural	Yes	Yes	4 to 8	1h	1	1	1	1	1	0	1	1	1	1	1	1	1	1	0	0
2020-04-06	Male	older than 53	<12years	Employement	Coastal	Urban	Yes	No	>9	Avoid	1	0	1	1	1	1	1	1	1	1	1	1	1	0	1	0
2020-04-09	Male	36-53	<12years	Employement	Sierra	Urban	Yes	No	4 to 8	1h	1	1	0	1	1	1	1	1	1	1	1	1	0	1	1	0
2020-04-09	Female	36-53	>12years	Employement	Coastal	Rural	No	Yes	4 to 8	1h	0	0	3	1	1	0	1	0	1	3	0	2	0	1	0	0
2020-04-13	Male	18-35	>12years	Employement	Coastal	Urban	Yes	Yes	4 to 8	1h	1	3	0	0	0	1	1	1	1	1	1	1	0	1	1	0
2020-04-01	Male	36-53	>12years	Employement	Coastal	Urban	Yes	No	>9	1h	1	1	1	1	1	1	1	1	1	1	1	0	1	1	1	0
2020-04-06	Female	older than 53	>12years	Employement	Coastal	Urban	Yes	Yes	>9	1h	1	1	1	1	1	1	1	1	1	1	1	2	0	1	0	0
2020-04-09	Male	18-35	>12years	Employement	Amazon	Rural	Yes	No	>9	1h	1	1	1	1	1	1	1	1	1	1	1	1	1	1	0	0
2020-04-16	Male	36-53	<12years	Employement	Coastal	Urban	NA	Yes	>9	1h	3	0	1	1	1	0	1	2	1	1	1	1	0	0	1	0
2020-04-17	Male	18-35	>12years	Employement	Amazon	Urban	No	No	<3	1h	1	0	1	1	1	2	1	2	1	0	3	1	0	0	0	0
2020-03-31	Female	18-35	>12years	Employement	Coastal	Urban	Yes	No	4 to 8	1h	1	3	0	0	0	2	2	0	0	3	1	3	0	0	0	0
2020-04-01	Male	36-53	>12years	Employement	Sierra	Urban	Yes	No	4 to 8	1h	3	1	1	1	1	0	1	1	1	1	1	1	1	1	0	0
2020-04-06	Male	18-35	>12years	Employement	Coastal	Urban	No	No	>9	Avoid	2	1	1	1	1	1	1	1	1	1	1	1	0	1	1	0
2020-04-13	Male	36-53	>12years	Other	Coastal	Urban	Yes	Yes	<3	1h	1	2	1	1	1	1	1	0	1	1	1	1	1	1	1	0
2020-04-14	Male	36-53	<12years	Employement	Sierra	Urban	Yes	Yes	>9	1h	1	1	1	1	1	2	1	1	1	1	1	1	1	1	0	0
2020-04-01	Female	18-35	>12years	Employement	Sierra	Urban	Yes	No	4 to 8	1h	1	2	2	2	0	1	1	0	2	0	1	1	2	1	0	0
2020-04-09	Female	36-53	>12years	Employement	Coastal	Urban	Yes	No	4 to 8	1h	1	1	3	1	1	1	1	2	1	1	1	1	0	1	0	0
2020-04-13	Male	36-53	>12years	Employement	Sierra	Urban	No	No	>9	1h	1	2	1	1	1	1	2	1	1	1	1	1	0	1	1	0
2020-03-23	Male	18-35	>12years	Unemployement	Coastal	Urban	Yes	Yes	>9	1h	0	0	0	0	1	1	0	1	1	1	2	2	0	0	0	1
2020-04-07	Male	36-53	<12years	Employement	Coastal	Urban	Yes	No	<3	1h	0	0	0	1	0	1	0	1	1	1	1	2	0	1	1	0
2020-04-10	Male	18-35	<12years	Other	Coastal	Urban	Yes	No	<3	Avoid	0	0	0	1	0	1	0	1	1	1	2	1	0	1	1	0
2020-04-02	Male	older than 53	<12years	Other	Coastal	Urban	Yes	No	4 to 8	1h	0	0	0	0	1	0	2	1	1	3	2	0	1	0	0	0
2020-04-01	Female	18-35	<12years	Unemployement	Coastal	Urban	Yes	No	>9	1h	1	0	1	0	0	1	1	1	1	1	2	1	0	1	1	0
2020-04-09	Female	18-35	>12years	Employement	Coastal	Urban	Yes	No	4 to 8	1h	0	0	0	0	2	2	0	2	2	2	2	0	0	0	0	0
2020-04-15	Female	36-53	>12years	Employement	Coastal	Urban	No	Yes	>9	1h	1	0	1	1	0	0	1	1	1	1	1	1	1	1	1	0
2020-04-06	Female	36-53	>12years	Employement	Sierra	Urban	No	No	4 to 8	Avoid	0	0	1	3	0	0	1	1	1	1	1	1	1	1	1	0
2020-04-07	Female	36-53	>12years	Employement	Coastal	Urban	Yes	Yes	4 to 8	1h	1	1	1	1	0	0	1	1	1	2	2	1	0	1	0	0
2020-04-07	Female	18-35	>12years	Employement	Coastal	Urban	No	No	4 to 8	Avoid	1	0	1	1	0	1	1	1	1	1	1	1	1	1	1	0
2020-04-09	Female	18-35	>12years	Employement	Amazon	Urban	No	Yes	4 to 8	1h	1	0	1	1	1	1	0	1	1	1	1	1	1	1	1	0
2020-04-15	Female	18-35	>12years	Unemployement	Coastal	Urban	No	No	>9	1h	0	0	1	1	1	1	1	1	1	1	3	1	0	0	1	0
2020-03-22	Female	36-53	>12years	Employement	Coastal	Urban	Yes	No	>9	1h	1	1	1	1	0	1	1	1	1	1	3	1	0	1	0	0
2020-03-31	Male	18-35	>12years	Employement	Sierra	Urban	No	No	4 to 8	1h	1	1	1	1	0	1	1	1	1	1	1	1	1	1	1	0
2020-04-01	Female	36-53	>12years	Employement	Coastal	Urban	No	No	<3	1h	1	3	1	0	0	0	1	1	1	1	1	1	1	1	1	0
2020-04-02	Male	36-53	>12years	Employement	Coastal	Urban	Yes	No	>9	1h	1	1	1	0	1	1	1	1	1	3	1	1	0	1	0	0
2020-04-01	Male	36-53	>12years	Employement	Sierra	Urban	No	No	>9	1h	1	1	1	1	1	1	1	1	1	1	1	1	1	1	1	0
2020-04-02	Male	18-35	>12years	Employement	Sierra	Urban	NA	Yes	<3	1h	1	1	1	1	1	1	1	1	1	1	1	1	1	1	1	0
2020-04-02	Male	36-53	<12years	Employement	Coastal	Rural	Yes	Yes	>9	1h	1	1	1	1	1	1	1	1	1	1	1	0	0	1	1	2
2020-04-03	Female	36-53	>12years	Employement	Coastal	Urban	Yes	No	NA	1h	0	0	1	1	1	3	1	0	0	3	3	1	0	0	1	0
2020-04-03	Male	18-35	>12years	Studying	Coastal	Urban	Yes	No	4 to 8	1h	1	1	1	1	1	1	1	1	1	1	1	1	1	1	1	0
2020-04-04	Male	36-53	>12years	Employement	Coastal	Rural	Yes	No	NA	1h	1	1	1	1	1	1	1	1	1	1	1	0	1	1	1	1
2020-04-04	Male	18-35	>12years	Employement	Coastal	Urban	No	No	4 to 8	1h	1	1	1	1	1	1	1	1	1	1	1	3	0	1	0	0
2020-04-05	Male	18-35	>12years	Employement	Coastal	Urban	Yes	No	>9	Avoid	1	1	1	1	1	1	1	1	1	1	1	1	1	1	1	0
2020-04-06	Female	18-35	>12years	Other	Coastal	Urban	No	Yes	>9	1h	1	1	1	2	1	1	0	1	1	1	1	1	2	1	0	0
2020-04-06	Male	18-35	>12years	Employement	Coastal	Urban	Yes	Yes	4 to 8	1h	1	1	1	1	1	1	1	1	1	1	1	1	1	1	1	0
2020-04-07	Male	36-53	<12years	Employement	Coastal	Urban	No	No	>9	1h	1	1	1	1	1	1	1	1	1	1	1	1	1	1	1	0
2020-04-12	Female	18-35	>12years	Employement	Coastal	Urban	No	Yes	4 to 8	1h	1	1	1	1	1	1	1	1	1	1	1	1	1	1	1	0
2020-04-15	Male	older than 53	>12years	Employement	Coastal	Urban	Yes	Yes	4 to 8	1h	1	1	1	1	1	1	1	1	1	1	1	0	1	1	1	1
2020-03-26	Female	36-53	>12years	Employement	Coastal	Urban	No	No	>9	1h	1	2	1	1	1	1	1	1	1	1	1	1	1	1	1	0
2020-04-01	Male	36-53	>12years	Employement	Coastal	Urban	Yes	No	4 to 8	1h	1	1	1	1	1	2	1	1	1	1	1	1	1	1	1	0
2020-04-01	Male	36-53	>12years	Employement	Sierra	Urban	Yes	Yes	>9	1h	1	1	1	1	1	1	2	1	1	1	1	1	1	1	1	0
2020-04-03	Male	36-53	>12years	Employement	Coastal	Urban	No	No	<3	1h	1	1	1	1	1	1	2	1	2	1	1	1	2	0	0	0
2020-04-07	Male	36-53	>12years	Employement	Sierra	Urban	Yes	Yes	4 to 8	1h	1	1	2	1	1	1	1	0	1	2	1	1	1	1	1	0
2020-04-13	Male	18-35	>12years	Employement	Amazon	Urban	Yes	No	>9	1h	1	2	1	1	1	1	1	1	1	1	1	1	1	1	1	0
2020-04-01	Female	18-35	>12years	Unemployement	Coastal	Urban	Yes	No	>9	1h	1	3	1	1	1	0	2	1	1	0	0	2	2	1	1	0
2020-04-02	Male	36-53	>12years	Unemployement	Sierra	Urban	No	Yes	>9	1h	1	1	3	3	1	0	0	1	0	1	3	1	0	1	1	0
2020-04-06	Female	36-53	>12years	Employement	Coastal	Urban	No	No	4 to 8	Avoid	1	3	1	1	1	1	1	1	1	1	1	1	1	1	1	0
2020-04-06	Female	36-53	>12years	Employement	Coastal	Urban	No	Yes	>9	1h	2	0	3	2	0	0	2	0	1	3	1	1	2	0	0	0
2020-04-06	Male	older than 53	>12years	Unemployement	Coastal	Urban	Yes	No	4 to 8	1h	1	0	0	0	0	0	1	2	1	1	1	1	1	1	1	0
2020-04-16	Male	36-53	<12years	Employement	Amazon	Urban	Yes	No	>9	1h	0	0	0	0	0	0	3	1	3	2	1	2	0	0	0	0
2020-04-03	Male	36-53	<12years	Employement	Coastal	Urban	Yes	No	>9	1h	1	1	1	1	0	0	1	3	0	1	3	0	0	1	1	0
2020-04-06	Male	18-35	>12years	Employement	Coastal	Urban	No	No	<3	1h	1	0	1	1	0	1	1	2	1	2	2	1	0	1	0	0
2020-04-02	Female	36-53	>12years	Employement	Coastal	Urban	No	No	>9	1h	1	0	1	1	1	1	1	1	1	2	2	2	0	1	0	0
2020-04-07	Male	18-35	>12years	Employement	Sierra	Urban	Yes	Yes	>9	1h	1	1	1	1	1	0	1	1	1	3	1	1	0	1	1	0
2020-04-08	Female	36-53	>12years	Employement	Sierra	Urban	Yes	Yes	>9	1h	1	1	1	1	1	0	1	1	1	1	2	1	1	1	1	0
2020-04-09	Female	18-35	>12years	Employement	Sierra	Urban	No	Yes	>9	Avoid	1	0	1	1	1	1	1	2	1	2	1	1	0	2	0	0
2020-04-15	Female	36-53	>12years	Employement	Coastal	Urban	No	No	4 to 8	1h	1	1	1	1	0	1	1	1	1	1	1	1	1	1	1	1
2020-04-02	Male	18-35	>12years	Employement	Sierra	Urban	No	No	>9	1h	1	1	1	1	1	1	1	1	1	1	2	1	1	1	1	0
2020-04-08	Female	18-35	>12years	Employement	Coastal	Urban	Yes	No	4 to 8	1h	1	1	1	1	1	1	1	1	1	3	1	1	1	0	1	0
2020-04-13	Female	36-53	<12years	Other	Sierra	Urban	Yes	No	>9	1h	3	0	1	0	0	0	3	2	1	3	2	1	0	0	0	0
2020-04-16	Male	36-53	<12years	Unemployement	Sierra	Rural	Yes	Yes	4 to 8	1h	1	0	0	3	3	0	0	3	0	1	1	1	0	3	0	0
2020-03-22	Female	18-35	<12years	Employement	Coastal	Rural	No	No	>9	Avoid	1	1	0	2	1	1	2	1	1	2	1	1	1	0	0	2
2020-03-22	Female	18-35	>12years	Employement	Coastal	Urban	Yes	No	>9	1h	1	3	2	0	0	0	2	2	0	3	2	0	0	2	0	0
2020-04-13	Female	18-35	>12years	Employement	Sierra	Urban	No	No	>9	Avoid	2	2	2	0	0	1	1	1	2	2	0	0	2	2	0	0
2020-04-14	Male	36-53	>12years	Employement	Sierra	Urban	No	Yes	>9	1h	3	1	1	1	1	0	1	1	1	3	1	1	1	1	0	0
2020-03-31	Female	36-53	<12years	Unemployement	Sierra	Urban	Yes	No	4 to 8	Avoid	1	3	0	1	1	0	3	1	1	1	1	1	1	1	1	1
2020-04-14	Female	older than 53	>12years	Employement	Coastal	Urban	Yes	No	<3	1h	1	1	1	1	1	1	3	1	1	1	1	1	1	2	1	0
2020-04-01	Male	36-53	<12years	Employement	Coastal	Urban	Yes	No	4 to 8	1h	0	0	0	0	0	0	0	3	0	3	3	1	0	0	0	0
2020-04-03	Female	18-35	>12years	Unemployement	Sierra	Urban	No	No	4 to 8	Avoid	0	0	0	0	1	1	0	2	0	1	1	3	0	1	2	0
2020-04-03	Female	36-53	>12years	Employement	Coastal	Urban	Yes	No	>9	1h	1	0	1	0	0	0	1	2	1	1	2	1	0	1	2	0
2020-03-22	Female	18-35	<12years	Employement	Coastal	Rural	No	No	4 to 8	Avoid	1	0	1	1	0	1	1	2	1	1	3	1	1	1	0	0
2020-04-01	Female	36-53	>12years	Studying	Sierra	Urban	Yes	No	>9	Avoid	1	1	1	1	1	0	1	1	1	2	2	3	0	1	0	0
2020-03-31	Male	18-35	>12years	Employement	Coastal	Urban	No	Yes	>9	1h	1	1	1	1	1	1	1	1	1	2	1	1	1	1	1	1
2020-04-01	Female	older than 53	<12years	Other	Coastal	Urban	Yes	No	>9	1h	2	2	1	2	0	0	0	1	1	2	1	1	0	2	2	0
2020-04-15	Male	18-35	>12years	Employement	Coastal	Rural	Yes	No	4 to 8	1h	1	1	1	1	1	1	1	1	1	1	2	1	1	2	1	0
2020-04-17	Female	18-35	<12years	Studying	Sierra	Urban	Yes	Yes	>9	1h	1	0	1	1	1	2	1	1	1	2	1	2	1	1	1	0
2020-04-08	Female	36-53	>12years	Employement	Sierra	Urban	Yes	No	4 to 8	1h	0	1	1	1	1	1	3	2	2	1	1	1	1	2	0	0
2020-04-15	Female	36-53	>12years	Employement	Coastal	Urban	Yes	No	<3	1h	2	2	1	2	0	0	1	1	1	2	2	1	1	1	1	0
2020-04-03	Female	18-35	>12years	Employement	Coastal	Urban	No	No	4 to 8	1h	1	3	3	1	0	1	0	3	1	1	1	1	1	1	1	0
2020-04-07	Male	18-35	>12years	Employement	Coastal	Urban	Yes	No	4 to 8	Avoid	1	1	1	1	1	1	3	1	1	3	1	0	1	1	1	1
2020-04-08	Female	18-35	<12years	Employement	Coastal	Urban	Yes	Yes	4 to 8	1h	3	0	2	1	0	0	3	0	1	3	3	3	0	0	0	0
2020-04-13	Female	36-53	>12years	Employement	Amazon	Urban	No	No	<3	Avoid	1	1	1	1	1	3	1	1	1	3	1	1	1	1	1	0
2020-04-02	Female	36-53	>12years	Employement	Coastal	Urban	No	No	4 to 8	Avoid	1	1	1	0	0	0	3	3	1	1	1	1	2	2	0	0
2020-03-22	Female	36-53	>12years	Other	Sierra	Urban	No	No	4 to 8	1h	0	0	1	3	0	3	0	1	1	3	3	1	1	1	0	0
2020-04-03	Female	18-35	>12years	Employement	Sierra	Urban	No	No	<3	1h	1	1	1	1	1	1	1	1	1	3	1	1	1	1	1	1
2020-04-06	Male	18-35	>12years	Employement	Coastal	Urban	No	No	>9	1h	1	2	2	0	0	2	0	1	2	3	1	2	0	2	0	0
2020-04-02	Female	18-35	>12years	Employement	Coastal	Rural	No	No	>9	1h	2	1	1	2	1	1	1	1	1	2	2	2	1	1	1	0
2020-04-06	Male	36-53	>12years	Employement	Coastal	Urban	Yes	Yes	4 to 8	1h	0	3	3	1	1	0	1	3	0	2	1	3	1	1	0	0
2020-04-03	Female	18-35	<12years	Employement	Coastal	Urban	No	No	4 to 8	Avoid	1	0	1	1	0	1	1	3	1	2	3	2	1	0	0	0
2020-03-22	Male	36-53	>12years	Employement	Coastal	Urban	No	No	>9	1h	1	1	1	1	0	1	1	3	1	1	3	2	1	1	0	0
2020-04-07	Male	36-53	<12years	Employement	Sierra	Urban	No	No	>9	Avoid	1	1	1	1	1	0	1	1	1	1	3	1	1	1	3	0
2020-04-02	Female	18-35	>12years	Studying	Coastal	Urban	Yes	Yes	<3	Avoid	2	0	1	1	1	1	1	3	3	1	1	1	1	1	1	0
2020-04-16	Female	36-53	>12years	Employement	Coastal	Urban	No	No	>9	1h	1	1	2	1	1	0	1	2	2	2	3	1	0	1	1	0
2020-04-17	Male	18-35	>12years	Employement	Coastal	Urban	Yes	Yes	4 to 8	1h	1	1	1	1	1	1	1	1	1	3	2	2	1	1	1	0
2020-04-09	Female	36-53	>12years	Employement	Coastal	Urban	Yes	No	>9	1h	1	0	1	1	0	0	1	1	1	2	2	2	1	3	1	0
2020-04-03	Female	18-35	>12years	Studying	Sierra	Urban	No	No	4 to 8	1h	1	0	1	1	1	1	1	3	1	3	2	2	1	1	0	0
2020-04-08	Female	36-53	>12years	Employement	Amazon	Urban	No	No	4 to 8	1h	1	1	1	1	1	2	1	1	1	2	3	3	1	1	1	0
2020-04-06	Male	18-35	>12years	Studying	Coastal	Urban	No	No	>9	1h	1	2	2	1	1	1	1	1	1	2	1	2	3	2	1	0
2020-04-02	Female	18-35	<12years	Unemployement	Coastal	Urban	No	No	>9	1h	1	0	1	0	1	1	1	1	3	1	2	1	1	1	2	2
2020-03-31	Female	18-35	>12years	Unemployement	Sierra	Urban	Yes	No	<3	1h	1	1	1	1	0	1	2	1	2	2	2	1	2	2	1	1
2020-04-14	Female	18-35	<12years	Employement	Coastal	Rural	No	No	4 to 8	1h	1	1	1	1	1	1	1	3	3	3	1	3	1	0	0	0
2020-04-08	Female	18-35	>12years	Studying	Coastal	Rural	No	Yes	<3	1h	0	0	3	3	0	3	0	3	3	3	1	3	1	0	0	0
2020-04-13	Female	18-35	<12years	Studying	Amazon	Urban	No	No	4 to 8	1h	1	0	0	0	0	1	1	3	1	3	3	3	0	1	1	0
2020-04-17	Male	18-35	>12years	Employement	Amazon	Urban	Yes	No	<3	1h	1	0	0	0	0	0	1	3	3	1	1	3	1	1	0	3
2020-04-01	Female	36-53	<12years	Other	Sierra	Rural	Yes	No	>9	Avoid	0	0	0	0	0	0	3	3	3	1	3	3	0	3	0	0
2020-04-02	Female	36-53	>12years	Employement	Sierra	Urban	No	No	4 to 8	Avoid	1	2	1	1	1	0	3	2	1	3	2	3	2	2	1	0
2020-03-23	Female	36-53	>12years	Employement	Coastal	Urban	No	No	>9	1h	1	1	1	0	2	1	1	2	1	3	3	3	2	3	0	0
2020-04-03	Female	36-53	>12years	Employement	Coastal	Urban	No	No	>9	1h	3	1	1	1	0	0	2	3	1	3	3	2	0	2	3	0
2020-04-09	Female	18-35	<12years	Unemployement	Coastal	Urban	Yes	No	<3	Avoid	2	1	1	1	1	1	1	3	3	3	3	3	1	3	0	0
2020-03-23	Male	older than 53	>12years	Employement	Sierra	Rural	No	No	>9	1h	0	0	0	0	0	0	0	3	3	3	3	3	2	3	0	0
2020-03-23	Female	36-53	>12years	Employement	Coastal	Urban	Yes	No	>9	1h	1	2	1	1	1	0	1	2	3	3	3	3	3	3	0	0
2020-04-07	Male	older than 53	<12years	Other	Coastal	Urban	Yes	No	<3	Avoid	1	0	0	1	1	1	1	3	3	3	3	3	0	3	3	0
2020-04-02	Female	18-35	>12years	Employement	Coastal	Urban	No	No	<3	1h	0	0	0	0	0	0	0	3	3	3	3	3	3	3	3	1
